# Supplementary material for: Altered lipid homeostasis is associated with cerebellar neurodegeneration in SNX14 deficiency
Source: JCI Insight. 2024 Apr 16;9(10):e168594. doi: 10.1172/jci.insight.168594 (PMC11141923; doi:10.1172/jci.insight.168594)
Supplement: Supplemental data set 1 [file jciinsight-9-168594-s189.xlsx]

## Sheet: SNX14 lipidomics
Tissue	Lipid	Class	FattyAcid	FA1	FA2	FA3	WT6F	WT7F	WT8F	WT9F	WT10F	WT16M	WT17M	WT18M	Mut1F	Mut2F	Mut3F	Mut4F	Mut5F	Mut11M	Mut12M	Mut13M	Mut14M	Mut15M	Fc	p_value
CB	AcCa(14:0)	AcCa	(14:0)	(14:0)	0	0	0.468529	0.403869	0.540271	0.500035	0.663363	0.452359	0.739539	0.614181	0.609185	0.414594	0.448337	0.658039	0.53095	0.687664	0.384922	0.545805	0.740279	0.615083	1.02869	0.781276
CB	AcCa(14:1)	AcCa	(14:1)	(14:1)	0	0	0.0400938	0.0828267	0.170307	0.178362	0.151861	0.134553	0.240826	0.18535	0.226807	0.116396	0.0842075	0.175586	0.121834	0.25659	0.182897	0.196569	0.252564	0.200358	1.22536	0.265958
CB	AcCa(16:0)	AcCa	(16:0)	(16:0)	0	0	2.01596	1.68959	2.01502	1.67077	2.1611	1.37307	2.05039	1.51847	2.16259	1.91071	2.32888	3.01782	2.6231	2.82809	1.55706	1.85734	2.94393	2.31726	1.29964	0.0108483
CB	AcCa(16:1)	AcCa	(16:1)	(16:1)	0	0	0.304532	0.2794	0.417984	0.362055	0.426728	0.302876	0.515429	0.374904	0.490977	0.319883	0.445935	0.555159	0.435347	0.592217	0.309796	0.414703	0.699563	0.478683	1.27142	0.0471264
CB	AcCa(18:0)	AcCa	(18:0)	(18:0)	0	0	1.52255	1.03775	1.40055	0.873989	1.71078	1.14206	0.92927	0.868549	1.29335	1.72857	1.90688	2.37956	1.92058	1.78018	1.6708	1.53548	1.90599	1.42865	1.48016	0.00172195
CB	AcCa(18:1)	AcCa	(18:1)	(18:1)	0	0	2.48408	2.15214	2.33998	2.17941	2.71221	1.85827	2.89688	2.26531	2.57885	2.51505	3.56062	3.77765	3.88924	3.52471	2.82355	2.73091	4.5736	3.25595	1.40744	0.00139088
CB	AcCa(18:2)	AcCa	(18:2)	(18:2)	0	0	0.233541	0.208048	0.287267	0.219605	0.243445	0.21344	0.230001	0.261132	0.317118	0.256256	0.315937	0.374281	0.349321	0.527784	0.313454	0.349506	0.475431	0.376585	1.54209	0.000573459
CB	AcCa(20:1)	AcCa	(20:1)	(20:1)	0	0	0.45515	0.299264	0.284672	0.278338	0.427297	0.300402	0.27936	0.311299	0.264203	0.475794	0.581909	0.564264	0.464876	0.404075	0.416996	0.401237	0.478488	0.336731	1.332	0.0134636
CB	DG(16:0_16:0)	DG	(16:0_16:0)	(16:0)	(16:0)	0	23.5501	18.5373	18.2134	21.7067	33.5547	21.858	29.4102	19.7378	23.1179	18.6848	21.4605	26.9552	20.5542	25.0567	24.3746	21.2853	24.4424	17.9494	0.959996	0.67141
CB	DG(16:0_18:1)	DG	(16:0_18:1)	(16:0)	(18:1)	0	64.3393	59.2373	41.0843	49.3246	55.4336	44.9934	74.5544	53.1944	40.7593	59.4587	68.2051	67.8854	63.1559	48.8809	45.835	51.4206	60.9247	59.4656	1.02404	0.787498
CB	DG(16:0_20:4)	DG	(16:0_20:4)	(16:0)	(20:4)	0	74.8849	62.9201	105.833	112.258	134.885	127.01	164.232	122.745	103.449	95.271	71.5512	156.527	63.7645	138.741	77.7843	110.896	118.88	128.415	0.941925	0.6668
CB	DG(16:0_22:6)	DG	(16:0_22:6)	(16:0)	(22:6)	0	36.9103	40.8534	49.0646	52.2032	56.3092	53.6447	65.5257	56.9041	45.0633	45.5038	39.0815	61.555	38.7756	57.5949	43.0322	52.5409	56.3358	56.5149	0.964472	0.667205
CB	DG(18:0_16:0)	DG	(18:0_16:0)	(18:0)	(16:0)	0	19.5201	14.4989	14.4212	16.6893	28.4524	18.549	21.8419	15.5127	16.01	14.0365	18.2734	20.4366	15.6336	22.0608	12.3828	21.9595	17.9475	15.0955	0.930316	0.521418
CB	DG(18:0_18:1)	DG	(18:0_18:1)	(18:0)	(18:1)	0	42.1399	34.3412	17.0825	20.4552	26.9784	13.0805	35.97	21.3114	16.5086	33.4722	43.0707	31.5971	38.1311	21.4524	20.2719	19.7284	26.0796	23.6148	1.03682	0.833882
CB	DG(18:0_20:4)	DG	(18:0_20:4)	(18:0)	(20:4)	0	498.858	417.695	529.023	510.621	639.956	519.898	739.061	571	506.511	594.8	458.879	769.239	463.116	662.36	523.729	626.945	567.719	596.098	1.04279	0.614109
CB	DG(18:1_18:1)	DG	(18:1_18:1)	(18:1)	(18:1)	0	37.5897	38.8994	19.1965	29.0581	26.6079	20.5812	41.9957	36.4979	32.333	32.9692	32.9893	28.2641	31.904	23.3197	23.9383	25.3777	27.8958	27.5396	0.915337	0.440662
CB	DG(18:1_20:4)	DG	(18:1_20:4)	(18:1)	(20:4)	0	70.5145	66.0754	70.4892	81.3262	78.5801	68.6838	114.335	74.7521	61.2403	88.8797	58.2476	91.8986	53.7934	84.3935	61.6403	78.4487	69.4092	79.5608	0.931579	0.456492
CB	DG(20:1_18:1)	DG	(20:1_18:1)	(20:1)	(18:1)	0	13.2521	10.4729	3.81772	6.53291	5.18378	2.96817	10.356	6.7456	2.71947	9.47257	10.1543	6.14819	10.0147	4.33552	4.22137	5.32083	5.98585	6.1397	0.869892	0.536071
CB	Hex1Cer(d18:1_18:0)	Hex1Cer	(d18:1_18:0)	(d18:1)	(18:0)	0	2.7712	1.64159	2.09014	1.51589	2.85239	1.50266	2.54452	1.67475	1.79192	2.7876	2.53062	2.13339	2.50481	2.52151	1.54712	3.27283	2.49003	2.22896	1.14789	0.249043
CB	Hex1Cer(d18:1_24:2)	Hex1Cer	(d18:1_24:2)	(d18:1)	(24:2)	0	0.421395	0.167539	0.31058	0.352688	1.05639	0.207187	0.265355	0.194624	0.176035	0.263639	0.313208	0.259187	0.22718	0.291399	0.567509	0.386708	0.253983	0.213038	0.793583	0.496933
CB	Hex1Cer(d36:1+O)	Hex1Cer	(d36:1+O)	(d36:1+O)	0	0	0.226898	0.171538	0.194597	0.096561	0.228284	0.220664	0.369877	0.209278	0.201525	0.330935	0.304804	0.242609	0.265559	0.202989	0.0716307	0.255621	0.249566	0.309118	1.13378	0.433745
CB	Hex1Cer(d42:2+O)	Hex1Cer	(d42:2+O)	(d42:2+O)	0	0	0.514359	0.218259	0.118921	0.27398	0.341363	0.586417	0.738549	0.644494	0.0852301	0.835346	0.372027	0.492434	0.325343	0.384996	0.763638	0.691268	0.749936	0.0541262	1.10684	0.70357
CB	LPC(14:0)	LPC	(14:0)	(14:0)	0	0	0.173929	0.195894	0.110424	0.0879471	0.104431	0.136007	0.104022	0.130616	0.120595	0.242546	0.138022	0.0685776	0.15927	0.121762	0.190625	0.16025	0.221135	0.191437	1.23782	0.161027
CB	LPC(16:0)	LPC	(16:0)	(16:0)	0	0	32.9008	37.1703	24.0147	28.049	26.9304	19.7272	28.4791	29.9085	27.4914	35.7176	32.3829	30.9359	34.0148	25.3852	29.6565	28.7659	31.4432	31.9823	1.08381	0.283598
CB	LPC(16:1)	LPC	(16:1)	(16:1)	0	0	0.675796	0.898286	0.384047	0.529908	0.438584	0.455396	0.4965	0.512492	0.498677	0.823324	0.735799	0.530944	0.720359	0.396933	0.629328	0.581266	0.603709	0.625175	1.11965	0.367818
CB	LPC(17:0)	LPC	(17:0)	(17:0)	0	0	0.201392	0.174664	0.142979	0.178784	0.107348	0.11216	0.167457	0.165349	0.152176	0.143704	0.183491	0.166016	0.135802	0.144141	0.141178	0.0521225	0.195285	0.188848	0.961667	0.734423
CB	LPC(18:0)	LPC	(18:0)	(18:0)	0	0	14.952	14.7146	12.9062	10.8965	12.1836	11.7073	14.2415	14.7009	14.6068	11.2137	13.9423	14.2266	17.7961	14.0828	11.8434	10.7173	15.0708	14.6292	1.03951	0.551429
CB	LPC(18:1)	LPC	(18:1)	(18:1)	0	0	22.1998	33.4852	14.4523	17.1925	16.4961	14.6958	18.6985	18.6339	16.1549	30.8791	28.0344	18.0673	24.3218	13.9385	15.101	17.1109	21.0153	22.7514	1.06446	0.663989
CB	LPC(18:1e)	LPC	(18:1e)	(18:1e)	0	0	0.030866	0.0284183	0.0346716	0.0258402	0.0381252	0.0287547	0.0394187	0.035639	0.0359334	0.0248574	0.0430805	0.0514304	0.0269204	0.0451796	0.0220909	0.0530805	0.0455279	0.0701991	1.27855	0.0953564
CB	LPC(18:2)	LPC	(18:2)	(18:2)	0	0	1.40733	1.30982	1.06732	1.05874	1.21409	1.03177	1.12556	1.10174	0.71829	1.52257	1.37103	1.43957	0.981954	0.762838	1.59467	1.37111	0.726664	1.1842	1.00235	0.981908
CB	LPC(18:3)	LPC	(18:3)	(18:3)	0	0	0.995327	1.22458	0.886213	0.979464	0.781856	0.606242	1.19684	0.884257	0.934284	0.866463	0.897264	0.965262	1.23244	0.846142	0.854075	0.869627	1.15763	1.28968	1.04971	0.61065
CB	LPC(20:0)	LPC	(20:0)	(20:0)	0	0	0.338232	0.390472	0.330753	0.552512	0.448124	0.46242	0.710991	0.548051	0.404212	0.309437	0.291215	0.388117	0.362172	0.324278	0.195314	0.316945	0.417797	0.408857	0.723161	0.0257944
CB	LPC(20:1)	LPC	(20:1)	(20:1)	0	0	2.00073	1.58425	1.34845	1.4369	1.06664	1.18881	1.92251	1.64964	1.38643	1.65953	1.25452	1.24431	1.73296	1.25864	1.15798	1.0724	1.44231	1.30363	0.886229	0.222715
CB	LPC(20:2)	LPC	(20:2)	(20:2)	0	0	0.151699	0.141141	0.0876127	0.104922	0.094602	0.118368	0.105372	0.117209	0.121364	0.112791	0.143779	0.110502	0.0217284	0.0990857	0.119361	0.122924	0.102788	0.0960076	0.912413	0.445239
CB	LPC(20:3)	LPC	(20:3)	(20:3)	0	0	1.30902	1.14996	0.758829	0.802096	0.872518	0.771692	0.881518	0.820361	0.782183	0.938022	1.1508	0.771166	1.15801	0.824959	0.864898	0.824883	0.899717	0.967755	0.997274	0.976456
CB	LPC(20:4)	LPC	(20:4)	(20:4)	0	0	5.96252	7.68382	2.29058	3.65717	3.1331	2.50163	2.35818	3.42493	2.73715	6.99364	6.7404	3.3698	6.26138	2.35987	5.49479	4.2818	3.28845	4.1042	1.17713	0.443613
CB	LPC(22:0)	LPC	(22:0)	(22:0)	0	0	0.258725	0.226406	0.183052	0.323061	0.256597	0.208492	0.316838	0.310674	0.207748	0.190364	0.133391	0.181506	0.173924	0.17527	0.146971	0.199243	0.156041	0.229613	0.688754	0.00278904
CB	LPC(22:1)	LPC	(22:1)	(22:1)	0	0	0.186739	0.186004	0.132748	0.260072	0.152552	0.174639	0.262904	0.236226	0.16734	0.130034	0.0939714	0.127859	0.123253	0.0945654	0.0764526	0.122218	0.191558	0.179239	0.656576	0.00632987
CB	LPC(22:4)	LPC	(22:4)	(22:4)	0	0	0.489555	0.472253	0.214147	0.119129	0.22892	0.0720243	0.158595	0.148466	0.13023	0.540729	0.434524	0.235805	0.569168	0.18931	0.259635	0.18635	0.225863	0.272366	1.27959	0.384107
CB	LPC(22:6)	LPC	(22:6)	(22:6)	0	0	12.9526	15.865	4.38919	7.83292	5.8014	4.64404	5.09597	7.39026	4.73414	14.0286	11.8113	6.44317	11.7728	4.03455	10.0222	7.36945	6.22409	7.60195	1.051	0.82666
CB	LPC(24:0)	LPC	(24:0)	(24:0)	0	0	0.333339	0.269473	0.251197	0.405291	0.363945	0.449999	0.387528	0.401946	0.220432	0.202203	0.206636	0.217263	0.221034	0.22671	0.129316	0.195091	0.313711	0.236881	0.606214	0.000357402
CB	LPC(24:1)	LPC	(24:1)	(24:1)	0	0	0.190512	0.144463	0.122836	0.0506954	0.15728	0.0443548	0.276131	0.0521015	0.149233	0.029778	0.0537257	0.00841508	0.107064	0.0597489	0.0112391	0.00186817	0.166208	0.146477	0.565313	0.130246
CB	LPE(16:0)	LPE	(16:0)	(16:0)	0	0	5.39654	7.29236	6.6605	4.45451	5.14543	4.7207	9.99551	5.96989	5.70867	4.40165	5.13041	4.75713	6.34474	5.32846	3.58725	4.86745	6.38461	14.8664	0.989241	0.956106
CB	LPE(18:0)	LPE	(18:0)	(18:0)	0	0	9.71075	12.1813	10.9346	6.70256	9.07269	9.05385	11.0956	10.3811	11.2666	8.64846	10.2165	8.66612	11.7344	9.78836	8.28346	7.68542	10.5403	21.1792	1.09193	0.516247
CB	LPE(18:1)	LPE	(18:1)	(18:1)	0	0	37.1233	62.8807	52.8254	38.462	38.727	31.7276	98.6671	50.1505	43.603	31.5216	43.6768	46.7413	59.0614	48.2429	30.9442	33.0624	61.4383	154.353	1.07685	0.779304
CB	LPE(20:0)	LPE	(20:0)	(20:0)	0	0	1.17643	1.30776	1.25651	0.863584	1.30185	0.927782	2.47886	1.05416	0.848892	0.470893	0.791505	0.764014	1.07327	0.880513	0.641345	1.08437	1.03615	2.86184	0.806625	0.378611
CB	LPE(20:1)	LPE	(20:1)	(20:1)	0	0	12.9781	18.3591	16.8905	11.3171	14.0681	9.75662	40.4808	14.0188	9.20265	6.65914	11.0713	11.9786	16.9811	11.0409	5.39143	8.34859	17.3133	41.7053	0.810578	0.50613
CB	LPE(20:4)	LPE	(20:4)	(20:4)	0	0	23.736	39.4909	27.775	18.8382	19.9655	18.5833	38.685	24.3401	26.965	19.9583	27.2993	21.9014	37.0002	28.0323	20.9545	20.5403	30.255	73.128	1.15805	0.485392
CB	LPE(22:4)	LPE	(22:4)	(22:4)	0	0	0.858284	1.65332	1.46654	1.03684	0.712984	0.763991	2.75609	1.1545	1.10227	0.53991	0.906812	1.02118	1.59813	1.12692	0.618128	0.855669	1.44128	4.3131	1.04001	0.902906
CB	LPE(22:6)	LPE	(22:6)	(22:6)	0	0	58.6169	116.976	73.5869	65.2921	61.9555	51.867	98.5988	89.0434	83.5728	71.8029	79.7166	71.5521	100.475	65.6795	71.4853	61.6871	85.855	221.037	1.18566	0.411011
CB	LPS(18:1)	LPS	(18:1)	(18:1)	0	0	0.26657	0.329872	0.125457	0.105249	0.21358	0.118967	0.226766	0.142193	0.141277	0.199483	0.317493	0.243665	0.312758	0.195733	0.136344	0.174158	0.271305	0.25981	1.17857	0.352319
CB	LPS(22:6)	LPS	(22:6)	(22:6)	0	0	0.820119	0.972051	0.371679	0.355734	0.585132	0.30743	0.467796	0.524467	0.43552	0.622068	1.00261	0.642172	0.839016	0.336608	0.372551	0.68594	0.70074	0.780749	1.16574	0.40688
CB	PA(16:0_18:1)	PA	(16:0_18:1)	(16:0)	(18:1)	0	4.7374	3.71198	5.42257	3.63913	5.5677	4.536	10.0801	7.53516	3.66949	4.6802	2.89407	5.14475	3.2199	3.94834	0.0376722	3.53977	4.88048	6.9981	0.690034	0.0891734
CB	PA(18:0_18:1)	PA	(18:0_18:1)	(18:0)	(18:1)	0	0.0398888	1.50642	0.379846	0.441508	1.15898	0.129687	3.79706	2.42921	0.149496	0.603888	1.1913	0.923777	0.104201	0.274039	0.0288666	0.49797	0.515356	0.908351	0.420718	0.174915
CB	PA(18:1_18:1)	PA	(18:1_18:1)	(18:1)	(18:1)	0	1.70446	1.41448	2.50286	1.37207	1.97626	1.7997	4.25505	3.11121	1.50542	1.75438	0.857203	2.00548	1.23304	1.33669	0.132688	1.32826	1.68176	2.42283	0.628923	0.0600471
CB	PC(14:0_14:0)	PC	(14:0_14:0)	(14:0)	(14:0)	0	1.59336	1.6548	1.53643	1.79143	1.44804	3.76318	2.15403	2.08143	2.26043	2.28739	1.44949	1.87151	1.65083	2.30545	1.85891	2.87484	2.07028	2.0761	1.0338	0.823178
CB	PC(14:1e_20:4)	PC	(14:1e_20:4)	(14:1e)	(20:4)	0	0.555605	0.623019	0.84959	0.549746	0.923327	0.769186	0.821124	0.460588	0.718948	0.802487	0.55574	0.606124	0.535197	0.662497	0.562017	0.579889	0.610667	0.477509	0.880529	0.240324
CB	PC(14:1e_22:6)	PC	(14:1e_22:6)	(14:1e)	(22:6)	0	1.19077	0.971319	0.860775	1.00374	1.1967	0.921586	0.926276	0.851173	0.756904	1.17384	1.10176	1.22313	0.665549	0.88276	0.580617	1.00781	0.873358	0.895221	0.925076	0.382818
CB	PC(15:0_16:0)	PC	(15:0_16:0)	(15:0)	(16:0)	0	10.5595	9.33317	10.3023	9.01797	10.1652	15.034	8.05154	7.79998	10.3581	11.4071	8.77621	9.26203	8.4232	12.1968	8.20835	11.5882	9.51002	9.37832	0.987828	0.896162
CB	PC(15:0_18:1)	PC	(15:0_18:1)	(15:0)	(18:1)	0	16.3623	8.67502	12.2661	11.1552	23.9407	9.34651	13.0177	9.16042	6.73315	15.2311	13.8065	12.3651	11.1767	12.5229	12.5194	16.0805	10.9083	10.1259	0.935064	0.68043
CB	PC(16:0_14:0)	PC	(16:0_14:0)	(16:0)	(14:0)	0	52.2441	36.4366	50.4497	64.2223	46.9881	53.662	43.3233	35.5885	43.6434	62.9287	42.0398	36.7045	42.8405	56.1917	67.0318	50.5064	34.8111	45.6992	1.00784	0.938417
CB	PC(16:0_16:0)	PC	(16:0_16:0)	(16:0)	(16:0)	0	649.317	522.401	666.047	454.398	768.607	458.18	434.754	427.715	508.524	467.147	520.244	476.213	518.212	486.616	430.93	727.105	460.758	479.297	0.926649	0.461082
CB	PC(16:0_16:1)	PC	(16:0_16:1)	(16:0)	(16:1)	0	240.014	211.486	235.094	231.544	194.918	238.8	241.356	209.015	215.693	291.521	206.305	226.043	209.572	249.934	191.957	263.371	240.784	227.122	1.03086	0.547915
CB	PC(16:0_17:0)	PC	(16:0_17:0)	(16:0)	(17:0)	0	6.67544	5.05255	5.0332	5.86242	7.20177	7.93628	3.89788	3.95524	5.06561	5.14545	4.48009	4.04015	4.45855	6.28831	4.73482	7.95722	3.97418	4.98791	0.896767	0.378848
CB	PC(16:0_18:1)	PC	(16:0_18:1)	(16:0)	(18:1)	0	4869.99	4473.04	4560.3	3183.45	4572.97	4153.04	4924.78	4472.95	4120.37	4653.27	4343.25	4064.66	3890.35	3744.21	3744	5052.92	3557.93	4692.25	0.951153	0.399856
CB	PC(16:0_18:2)	PC	(16:0_18:2)	(16:0)	(18:2)	0	322.961	316.486	330.957	275.993	280.802	390.684	304.708	335.952	316.239	356.512	194.53	303.089	246.142	334.51	219.443	288.929	296.468	310.021	0.896098	0.126691
CB	PC(16:0_20:3)	PC	(16:0_20:3)	(16:0)	(20:3)	0	71.2094	103.089	119.703	94.2947	54.8174	141.862	68.1935	112.41	76.6006	140.495	93.4757	114.509	67.2183	117.041	66.4557	115.165	67.8619	72.072	0.972748	0.848826
CB	PC(16:0_20:4)	PC	(16:0_20:4)	(16:0)	(20:4)	0	15.1379	2.30075	13.8659	11.8399	13.1736	12.2179	13.2213	11.1446	11.0953	15.5869	12.1067	4.80131	12.4324	13.5109	10.0884	14.0417	12.6441	11.859	1.01756	0.905026
CB	PC(16:0_20:4)	PC	(16:0_20:4)	(16:0)	(20:4)	0	726.771	477.559	716.84	577.826	451.221	547.836	643.016	613.145	441.062	864.459	456.801	727.934	679.782	529.132	544.592	530.161	694.787	636.931	1.02741	0.772484
CB	PC(16:0_21:1)	PC	(16:0_21:1)	(16:0)	(21:1)	0	0.875899	0.406097	0.69639	0.327583	0.977847	0.411206	0.914732	0.510947	0.435812	0.828863	0.438678	0.706356	0.572539	0.64996	0.3353	0.503498	0.753674	0.406185	0.879702	0.480248
CB	PC(16:0_22:6)	PC	(16:0_22:6)	(16:0)	(22:6)	0	1115.37	988.752	1107.53	898.101	980.664	1097.68	1045.24	972.255	979.608	1248.05	899.833	1044.57	1028.12	1116.07	822.907	952.669	976.104	1111.44	0.992434	0.87151
CB	PC(16:0e_16:0)	PC	(16:0e_16:0)	(16:0e)	(16:0)	0	2.46517	1.3208	2.27245	1.3012	2.67494	2.46804	1.50156	1.26011	1.85964	2.12738	3.08407	1.88521	1.87081	2.57895	1.7181	3.04976	2.44467	2.02809	1.18691	0.20668
CB	PC(16:1_18:2)	PC	(16:1_18:2)	(16:1)	(18:2)	0	1.45786	0.747877	1.95415	1.52921	1.05193	1.50255	0.0360034	0.711308	1.30618	2.27312	0.0711334	0.0478811	0.981125	0.0446699	0.877752	2.22113	0.936102	2.30356	0.984343	0.961673
CB	PC(16:1_20:4)	PC	(16:1_20:4)	(16:1)	(20:4)	0	10.0503	11.7445	11.2166	10.7938	8.6999	12.8969	11.1915	13.3285	14.8048	16.7571	13.1039	12.9731	13.5186	18.5168	10.984	13.9953	16.8969	15.6624	1.30969	0.00125698
CB	PC(16:1_22:6)	PC	(16:1_22:6)	(16:1)	(22:6)	0	11.4479	12.8554	12.6737	11.8067	9.98795	14.8902	11.4075	11.7265	14.2746	18.9803	10.7879	12.577	14.6788	16.6226	9.42804	11.655	13.7107	13.3102	1.12422	0.161248
CB	PC(16:1e_18:0)	PC	(16:1e_18:0)	(16:1e)	(18:0)	0	36.6716	30.3528	32.7347	34.174	35.1506	43.7988	37.8059	33.4957	30.985	41.6804	25.704	27.4745	28.3751	31.319	25.2401	32.5955	33.5336	27.4984	0.856925	0.0281075
CB	PC(16:1e_18:1)	PC	(16:1e_18:1)	(16:1e)	(18:1)	0	9.60103	8.24164	8.2997	9.53605	8.65805	11.6477	11.8326	8.91939	5.89198	10.1033	7.33821	6.6968	7.68782	7.99877	6.09464	7.14856	7.70324	8.53494	0.783967	0.00558767
CB	PC(16:1e_20:1)	PC	(16:1e_20:1)	(16:1e)	(20:1)	0	2.46373	2.8013	2.17142	2.47968	1.97721	4.06081	3.88948	2.09092	1.48789	1.83999	1.48336	1.53329	1.19348	1.16343	1.15665	1.63268	1.97363	2.12931	0.568736	0.00370492
CB	PC(17:0_18:1)	PC	(17:0_18:1)	(17:0)	(18:1)	0	39.7955	33.1591	30.7833	33.7254	37.4447	44.5977	36.7015	28.9134	28.9267	44.2413	29.1997	34.2484	31.8967	33.9988	26.7267	34.6748	30.2737	33.4482	0.919288	0.241666
CB	PC(17:0_20:4)	PC	(17:0_20:4)	(17:0)	(20:4)	0	7.83139	7.82499	7.57009	6.17847	6.22292	10.7318	6.6974	6.8221	8.18791	9.60432	6.44455	6.99061	7.48646	8.12291	6.59007	7.78046	8.01209	7.93808	1.03084	0.705465
CB	PC(17:0_22:6)	PC	(17:0_22:6)	(17:0)	(22:6)	0	16.7576	17.9546	16.6201	14.7937	13.8417	23.1819	17.1074	16.9347	16.2071	22.625	13.2195	15.8364	16.4946	15.3341	11.8448	15.3409	15.5409	14.8879	0.917439	0.301369
CB	PC(17:1_16:0)	PC	(17:1_16:0)	(17:1)	(16:0)	0	22.4119	21.4685	22.9131	21.3097	19.7978	33.8817	25.4065	22.2355	21.9103	25.6262	18.4723	19.6011	19.9871	21.4843	17.4475	22.2078	21.7377	22.5987	0.891428	0.167606
CB	PC(18:0_16:0)	PC	(18:0_16:0)	(18:0)	(16:0)	0	165.938	102.026	145.304	107.136	213.266	103.455	74.7558	56.3324	95.1166	111.56	146.37	112.758	107.657	152.546	83.7026	149.708	85.1492	85.3259	0.933591	0.696858
CB	PC(18:0_18:1)	PC	(18:0_18:1)	(18:0)	(18:1)	0	926.453	548.494	609.535	742.237	895.572	696.286	692.412	559.359	602.376	906.846	551.835	687.652	726.137	595.399	563.209	558.736	608.109	571.035	0.898898	0.263176
CB	PC(18:0_20:1)	PC	(18:0_20:1)	(18:0)	(20:1)	0	40.4886	32.4305	39.4986	33.3603	59.3736	28.36	37.3314	27.1297	30.277	39.6708	33.2346	25.7306	29.1217	35.8067	34.2866	37.6023	30.6891	23.23	0.858197	0.211393
CB	PC(18:0_20:2)	PC	(18:0_20:2)	(18:0)	(20:2)	0	0.135132	21.858	4.44996	3.46841	0.238506	0.863899	4.89654	28.224	1.58611	1.99892	0.451227	0.760655	22.4792	1.00484	0.79778	0.586973	0.8017	1.73034	0.401629	0.296424
CB	PC(18:0_20:3)	PC	(18:0_20:3)	(18:0)	(20:3)	0	33.4467	29.6874	33.0943	30.7147	32.3716	36.5171	31.4779	30.6745	31.513	42.102	27.2364	30.373	28.6539	34.1742	29.0514	35.4926	25.4954	26.3801	0.962763	0.509164
CB	PC(18:0_20:4)	PC	(18:0_20:4)	(18:0)	(20:4)	0	342.065	319.285	345.46	260.27	315.863	323.83	300.249	299.3	332.754	431.42	315.067	357.193	342.251	349.244	245.985	344.078	328.601	316.057	1.07333	0.206037
CB	PC(18:0_22:4)	PC	(18:0_22:4)	(18:0)	(22:4)	0	24.3186	20.9044	21.5879	17.5147	20.7115	29.3042	21.1335	17.4438	21.8723	43.818	19.433	33.3919	25.0067	22.2208	18.6983	28.5505	19.6535	19.5743	1.16688	0.231981
CB	PC(18:0_22:5)	PC	(18:0_22:5)	(18:0)	(22:5)	0	7.63283	7.51135	9.32208	6.87381	7.14564	12.604	8.71868	9.988	10.2238	15.1814	6.93607	7.93508	7.34109	10.713	9.04054	12.1318	8.2856	7.03715	1.08688	0.490418
CB	PC(18:0_22:6)	PC	(18:0_22:6)	(18:0)	(22:6)	0	623.578	740.327	758.799	606.178	647.279	514.594	673.693	713.927	507.037	911.139	535.303	577.111	485.103	646.574	399.486	684.358	559.34	591.974	0.893824	0.200167
CB	PC(18:0e_18:1)	PC	(18:0e_18:1)	(18:0e)	(18:1)	0	4.90973	3.40379	4.33519	4.41148	5.77668	4.92362	5.17108	4.03351	2.3407	1.75746	1.46243	2.88005	2.75304	1.42314	1.54469	3.28277	1.23087	2.67271	0.462011	3.2e-06
CB	PC(18:0e_20:1)	PC	(18:0e_20:1)	(18:0e)	(20:1)	0	0.713289	0.344842	0.48944	0.521015	0.952389	0.540702	0.503841	0.343135	0.18303	0.34256	0.279061	0.255555	0.229974	0.333262	0.315346	0.401495	0.261059	0.218697	0.511728	0.00620756
CB	PC(18:1_18:1)	PC	(18:1_18:1)	(18:1)	(18:1)	0	347.357	306.874	346.685	261.23	297.207	368.591	382.652	335.287	295.622	396.949	129.914	301.142	304.301	310.506	242.535	331.452	293.264	305.514	0.88022	0.146174
CB	PC(18:1_20:4)	PC	(18:1_20:4)	(18:1)	(20:4)	0	260.161	333.915	275.717	98.2501	102.293	139.794	335.511	123.746	252.932	158.449	230.86	264.725	134.462	138.197	105.187	118.002	309.673	245.944	0.938515	0.770851
CB	PC(18:1_22:0)	PC	(18:1_22:0)	(18:1)	(22:0)	0	5.0498	4.63909	4.00417	6.08001	10.4817	5.5053	8.00763	5.45097	3.86158	6.72491	3.8386	4.89865	5.31561	5.88595	6.01689	7.86418	4.95851	3.14388	0.853476	0.322889
CB	PC(18:1_22:1)	PC	(18:1_22:1)	(18:1)	(22:1)	0	6.47238	8.42283	5.20246	5.37843	11.8276	10.0557	15.6559	11.189	7.24913	11.5812	7.55603	3.83191	8.67636	8.26085	6.68899	10.5914	4.28511	5.41819	0.799296	0.240451
CB	PC(18:1_22:4)	PC	(18:1_22:4)	(18:1)	(22:4)	0	49.1258	45.5666	46.8311	46.4352	39.2608	41.6442	47.9955	47.7883	42.7185	60.2162	36.0375	45.4357	42.9518	47.1716	33.5546	36.0095	32.6016	34.8209	0.902829	0.156972
CB	PC(18:1_22:6)	PC	(18:1_22:6)	(18:1)	(22:6)	0	319.403	325.209	321.266	251.434	268.611	332.659	296.06	316.38	280.718	397.502	271.086	313.186	300.382	319.126	226.76	289.961	292.62	286.358	0.9799	0.727184
CB	PC(18:1_23:0)	PC	(18:1_23:0)	(18:1)	(23:0)	0	0.791224	0.391428	0.500012	0.731641	1.45686	0.442173	0.775166	0.425228	0.298208	0.55732	0.553064	0.536289	0.425339	0.586604	0.604096	0.612732	0.552178	0.413011	0.745606	0.20923
CB	PC(18:1_24:0)	PC	(18:1_24:0)	(18:1)	(24:0)	0	4.22422	2.01135	2.46409	3.42298	8.26312	2.23018	3.60405	1.89466	1.68103	3.0684	2.42663	1.13286	1.93809	3.10291	4.17048	4.02724	2.13263	1.6735	0.72144	0.254704
CB	PC(18:1_24:1)	PC	(18:1_24:1)	(18:1)	(24:1)	0	5.71485	3.13428	3.93576	5.03994	6.70422	3.67354	3.36418	3.88375	2.76676	4.87684	3.34092	3.47479	3.34298	3.73131	3.60792	4.79556	3.48877	3.20984	0.826745	0.150499
CB	PC(18:1e_18:1)	PC	(18:1e_18:1)	(18:1e)	(18:1)	0	3.658	4.02894	4.50877	3.72261	4.46506	3.50731	2.97358	3.38952	1.87932	3.40153	3.34881	3.48339	2.39063	3.1079	2.77424	2.27251	2.76765	2.53979	0.739498	0.00137559
CB	PC(18:2_22:6)	PC	(18:2_22:6)	(18:2)	(22:6)	0	18.8114	23.6029	21.8649	14.7242	14.4563	29.3891	19.0638	23.3164	26.4685	29.224	15.0593	20.9176	22.8128	22.5114	16.918	20.0853	19.964	22.8742	1.04987	0.646419
CB	PC(18:3e_18:0)	PC	(18:3e_18:0)	(18:3e)	(18:0)	0	2.69869	2.98473	2.64561	3.4481	2.8883	3.78661	3.80493	3.02495	2.06832	3.30404	2.49575	2.41822	2.71127	2.07448	1.60607	2.19633	2.74414	3.17587	0.784576	0.00995396
CB	PC(19:0_18:1)	PC	(19:0_18:1)	(19:0)	(18:1)	0	2.6475	2.04465	2.25703	2.6328	3.19222	2.91999	2.42671	1.99521	1.46389	2.6872	1.78374	1.97244	1.89953	1.94207	1.9861	1.89875	1.86237	1.55294	0.757563	0.00484297
CB	PC(19:1_18:1)	PC	(19:1_18:1)	(19:1)	(18:1)	0	2.9762	2.36882	2.95587	2.78939	2.22535	4.45437	3.89311	3.34503	2.54933	3.44679	3.2979	2.51378	2.78689	1.42226	0.643009	3.88084	2.93406	1.94581	0.813196	0.171332
CB	PC(20:1_18:1)	PC	(20:1_18:1)	(20:1)	(18:1)	0	48.0138	49.0021	41.8801	35.6824	41.8937	73.3945	53.2216	61.1229	48.4245	75.5168	29.5231	31.7126	30.5468	23.8509	38.5541	40.6621	43.7107	44.4636	0.805451	0.136284
CB	PC(20:1_22:6)	PC	(20:1_22:6)	(20:1)	(22:6)	0	34.415	35.7478	37.7149	25.6729	29.3479	32.0327	33.779	35.5011	31.7631	43.8867	27.6454	33.6255	33.8046	30.4494	19.9623	28.0247	25.5423	29.0988	0.919878	0.290057
CB	PC(20:2_22:6)	PC	(20:2_22:6)	(20:2)	(22:6)	0	15.9065	15.1403	16.3992	10.4944	12.9066	19.5943	13.7998	16.717	17.0746	20.2666	12.2537	14.6533	15.4411	14.648	11.8405	15.7692	12.1037	13.7048	0.977234	0.790105
CB	PC(20:4_22:6)	PC	(20:4_22:6)	(20:4)	(22:6)	0	22.3977	21.5804	19.5482	18.4509	16.5325	28.3081	19.8981	12.2484	17.8737	27.5155	11.287	26.0486	25.954	28.9956	17.0808	22.4921	25.6896	25.4085	1.14917	0.239638
CB	PC(20:4e_16:0)	PC	(20:4e_16:0)	(20:4e)	(16:0)	0	2.58582	2.28669	2.33466	1.68147	2.41932	3.17143	2.66043	2.35334	2.9361	3.5136	3.28799	3.02794	3.39353	3.29737	1.90861	2.66455	3.6005	3.27911	1.26852	0.00812523
CB	PC(22:3_14:1)	PC	(22:3_14:1)	(22:3)	(14:1)	0	38.7343	29.0609	40.1367	18.0096	11.7043	44.0213	2.26887	31.7825	1.97116	44.0742	2.3114	34.3513	35.7867	52.4187	1.93126	40.7207	13.3382	2.52205	0.850833	0.63562
CB	PC(22:4_22:6)	PC	(22:4_22:6)	(22:4)	(22:6)	0	7.03389	8.34761	7.98506	5.33518	5.89331	8.06484	6.39794	7.36868	9.2932	10.8504	6.90904	8.54019	8.8082	8.97821	5.74141	6.98519	7.80098	7.72313	1.15733	0.0828125
CB	PC(22:6_22:6)	PC	(22:6_22:6)	(22:6)	(22:6)	0	46.5357	56.1782	52.7039	39.6523	0.960827	40.6388	16.1558	44.6263	36.6926	51.5222	33.6256	40.7925	39.1141	46.2888	28.2017	25.5317	35.9779	39.9433	1.0158	0.936222
CB	PC(24:0_20:4)	PC	(24:0_20:4)	(24:0)	(20:4)	0	0.918636	0.233315	0.552169	0.337976	0.574463	0.593299	0.79972	0.474019	0.505431	0.75112	0.464782	0.440352	0.436398	0.362837	0.663149	0.895748	0.447559	0.00308096	0.88687	0.572311
CB	PC(24:1_18:2)	PC	(24:1_18:2)	(24:1)	(18:2)	0	0.590857	0.0949206	0.030345	1.10103	0.632842	1.00444	0.0982299	0.619415	0.751664	0.090505	0.195314	0.282907	0.264116	0.328961	0.0603584	0.71838	0.472313	0.0175451	0.610164	0.249878
CB	PC(26:1_18:1)	PC	(26:1_18:1)	(26:1)	(18:1)	0	0.650569	0.265441	0.390668	0.564323	1.10746	0.376038	0.577179	0.32681	0.246414	0.49363	0.374697	0.358315	0.316626	0.435063	0.573765	0.59103	0.323953	0.282953	0.750773	0.226209
CB	PC(28:0_11:1)	PC	(28:0_11:1)	(28:0)	(11:1)	0	0.898221	0.556155	0.66705	0.471657	0.841516	0.685482	1.03739	0.657806	0.43399	0.814697	0.697639	0.75082	0.00146172	0.723245	0.444049	0.795097	0.552359	0.456848	0.780043	0.138201
CB	PE(16:0_16:1)	PE	(16:0_16:1)	(16:0)	(16:1)	0	13.3558	9.23409	15.9225	13.9615	10.6568	13.9114	14.9336	21.4095	20.5158	12.2613	16.9037	21.6266	0.934031	12.4353	8.4778	14.0157	16.9494	16.9947	0.995645	0.97911
CB	PE(16:0_18:1)	PE	(16:0_18:1)	(16:0)	(18:1)	0	210.366	178.849	227.604	182.551	186.791	195.379	192.722	266.846	302.142	192.353	226.032	313.079	269.744	170.434	158.281	220.587	235.648	198.031	1.11453	0.251109
CB	PE(16:0_20:4)	PE	(16:0_20:4)	(16:0)	(20:4)	0	457.438	352.617	495.415	388.22	368.951	483.699	492.28	555.517	796.193	388.902	501.206	629.467	621.612	336.121	287.202	406.776	506.902	392.485	1.08329	0.514067
CB	PE(16:0_22:4)	PE	(16:0_22:4)	(16:0)	(22:4)	0	32.9843	22.7921	28.6965	20.7625	15.4879	20.0657	26.4657	47.7069	45.8798	27.1011	30.5376	37.1577	28.5544	15.8285	14.2247	21.2456	25.6475	23.1208	1.00222	0.989948
CB	PE(16:0_22:6)	PE	(16:0_22:6)	(16:0)	(22:6)	0	1261.66	1176.91	1499.28	1057.74	900.315	1349.05	1122.32	1894.48	2396.85	1132.19	1281.38	1937.08	1621.21	947.617	855.46	1040.89	1319.21	1214.09	1.07163	0.629855
CB	PE(16:0p_18:1)	PE	(16:0p_18:1)	(16:0p)	(18:1)	0	289.452	181.716	253.962	260.872	330.066	257.033	270.91	334.048	312.088	224.93	275.892	373.673	301.783	217.904	203.14	292.673	238.806	209.835	0.97361	0.772928
CB	PE(16:0p_20:3)	PE	(16:0p_20:3)	(16:0p)	(20:3)	0	6.15799	22.3808	16.094	7.43416	22.9238	2.00552	30.866	43.9653	33.02	1.55676	7.83228	21.7179	35.8654	1.2667	7.82475	28.5703	11.8664	6.2615	0.820837	0.607367
CB	PE(16:0p_22:4)	PE	(16:0p_22:4)	(16:0p)	(22:4)	0	85.1458	53.0163	76.2354	57.654	65.8691	67.2708	87.0757	104.521	105.867	63.4169	64.5729	91.5035	89.2494	48.0926	34.3393	76.2612	72.7965	79.7051	0.972949	0.825653
CB	PE(16:0p_22:6)	PE	(16:0p_22:6)	(16:0p)	(22:6)	0	1624.96	1349.27	1763.06	1430.14	1248.65	1496.57	1543.72	2086.69	2696.66	1629.76	1712.96	2589.49	2111.85	1268.9	1017.36	1553.83	1812.56	1549.89	1.14443	0.261114
CB	PE(16:1_18:1)	PE	(16:1_18:1)	(16:1)	(18:1)	0	70.0042	60.4652	95.6786	71.1805	74.7915	98.4606	91.3203	128.095	154.447	68.8972	80.332	109.536	103.131	63.014	49.8499	72.3828	92.3016	74.4674	1.0068	0.962201
CB	PE(16:1_20:4)	PE	(16:1_20:4)	(16:1)	(20:4)	0	12.4047	12.6083	16.4294	11.9678	7.84095	18.9393	12.5073	17.2464	42.6623	14.2702	18.0403	23.9667	21.4838	15.0777	9.30124	15.4715	20.8672	15.5039	1.43087	0.0838088
CB	PE(16:1_22:6)	PE	(16:1_22:6)	(16:1)	(22:6)	0	10.5394	11.1027	13.4178	11.3864	6.68541	17.2025	11.5622	17.6142	34.1277	13.216	11.4553	18.8397	17.3656	9.1405	7.82159	8.2405	15.1241	13.1846	1.19397	0.396515
CB	PE(16:1e_18:1)	PE	(16:1e_18:1)	(16:1e)	(18:1)	0	319.718	199.651	286.227	286.85	329.046	268.864	286.448	342.598	340.115	245.498	300.274	407.481	334.788	236.954	210.587	319.647	257.795	231.262	0.994878	0.953714
CB	PE(16:1e_20:3)	PE	(16:1e_20:3)	(16:1e)	(20:3)	0	31.6548	12.4338	7.17128	7.43416	22.2486	2.47651	32.7027	46.4564	4.02108	7.85255	13.0503	21.7179	28.4443	19.207	6.61014	29.0747	15.5241	2.98771	0.730675	0.401566
CB	PE(16:1e_20:4)	PE	(16:1e_20:4)	(16:1e)	(20:4)	0	186.945	159.473	188.929	165.187	147.47	201.744	173.076	229.621	354.196	159.684	181.611	243.106	255.743	156.986	147.004	185.336	188.657	163.225	1.12117	0.34203
CB	PE(16:1e_22:4)	PE	(16:1e_22:4)	(16:1e)	(22:4)	0	85.8241	53.8875	76.8652	59.3056	66.4332	67.6678	87.7768	107.848	107.514	64.9134	65.0425	92.4342	90.1633	49.8856	34.6772	78.3439	75.0843	81.7782	0.977314	0.854064
CB	PE(16:1e_22:5)	PE	(16:1e_22:5)	(16:1e)	(22:5)	0	9.11323	5.86112	1.42659	0.695852	6.11384	7.57349	7.22599	5.19523	13.3029	1.80732	3.45108	7.41359	8.98683	4.23166	0.636517	11.9773	9.23569	8.98005	1.29656	0.362558
CB	PE(16:1e_22:6)	PE	(16:1e_22:6)	(16:1e)	(22:6)	0	1715.22	1417.48	1860.87	1509.89	1325.77	1569.57	1632.17	2206.7	2851.23	1720.22	1812.38	2731.52	2231.68	1333.1	1074.81	1640.57	1908.5	1634.75	1.14454	0.261979
CB	PE(17:0_22:6)	PE	(17:0_22:6)	(17:0)	(22:6)	0	48.4293	43.2803	50.5	39.9219	36.1138	69.6956	41.5283	62.1837	76.221	42.4539	41.5836	64.8072	52.2197	29.4891	28.5627	38.3325	46.0711	40.1227	0.939329	0.641303
CB	PE(18:0_18:1)	PE	(18:0_18:1)	(18:0)	(18:1)	0	168.529	92.0602	144.375	118.656	189.215	107.603	138.313	152.425	153.926	117.16	154.889	198.627	165.922	96.7917	104.437	145.385	133.496	114.261	0.997066	0.978798
CB	PE(18:0_18:3)	PE	(18:0_18:3)	(18:0)	(18:3)	0	20.1256	23.7071	30.5249	14.1257	20.4549	20.1885	43.3528	36.3857	58.9253	25.8339	19.9086	47.4753	30.3638	19.4966	2.89283	18.4058	33.1234	38.0633	1.12796	0.594514
CB	PE(18:0_20:1)	PE	(18:0_20:1)	(18:0)	(20:1)	0	3.04126	1.55974	2.03072	1.99159	3.79092	1.89445	2.19992	2.19246	2.57764	1.69544	2.04953	2.81608	2.23218	1.43543	1.79171	2.45912	1.91672	1.52493	0.876903	0.34912
CB	PE(18:0_20:3)	PE	(18:0_20:3)	(18:0)	(20:3)	0	30.3751	18.6572	21.6157	21.5732	29.1453	29.5021	15.8917	19.4946	38.9098	13.6484	25.7962	32.9617	18.2218	21.6565	19.4376	31.6642	14.6251	20.8267	1.02117	0.883259
CB	PE(18:0_20:4)	PE	(18:0_20:4)	(18:0)	(20:4)	0	1048.88	798.093	1044.64	785.431	870.46	1034.24	788.894	1162.21	1717.82	851.78	1000.69	1410.9	1235.14	797.229	678.267	1021.88	1030.54	834.52	1.12348	0.321362
CB	PE(18:0_22:4)	PE	(18:0_22:4)	(18:0)	(22:4)	0	86.8906	58.5843	83.271	60.5401	99.9943	95.4535	98.6498	98.4853	158.137	83.5232	97.7924	138.705	125.317	61.4295	56.3287	103.433	89.2414	78.0063	1.16376	0.265267
CB	PE(18:0_22:5)	PE	(18:0_22:5)	(18:0)	(22:5)	0	25.7374	20.831	31.4606	17.2363	22.7733	37.5299	23.6553	28.2226	59.5904	34.1153	30.5894	41.6437	38.8134	32.2052	28.3184	48.2567	34.9519	25.5025	1.44225	0.0108103
CB	PE(18:0_22:6)	PE	(18:0_22:6)	(18:0)	(22:6)	0	2680.34	2183.95	2919.04	2071.11	2045.82	2727.97	2500.06	3352.37	4218.26	2416.77	2743.95	3918.28	3360.49	1850.78	1624.15	2259.63	2562.15	2230.92	1.06189	0.6229
CB	PE(18:0e_22:6)	PE	(18:0e_22:6)	(18:0e)	(22:6)	0	69.3827	50.8698	70.1208	51.9419	67.9758	59.237	59.3223	80.9024	92.7472	62.2642	73.9974	107.804	77.6113	51.5444	26.7075	57.5046	66.5413	52.6252	1.05047	0.696316
CB	PE(18:0p_18:1)	PE	(18:0p_18:1)	(18:0p)	(18:1)	0	224.001	109.79	165.679	157.193	295.875	131.277	157.239	183.437	148.225	141.662	199.608	238.975	167.095	120.227	134.432	173.033	145.002	122.504	0.893379	0.440482
CB	PE(18:0p_20:1)	PE	(18:0p_20:1)	(18:0p)	(20:1)	0	36.1237	12.4247	21.9187	24.3465	66.7188	17.237	21.3269	22.9219	18.9146	14.2585	22.8419	24.5346	16.711	14.5817	19.2445	22.9411	15.3286	13.1772	0.654776	0.159668
CB	PE(18:0p_20:3)	PE	(18:0p_20:3)	(18:0p)	(20:3)	0	20.9596	11.7449	8.12663	10.4808	9.7609	11.4954	12.3667	14.1708	9.80708	27.308	13.5919	9.83455	7.74957	9.61578	10.0455	14.9928	11.5572	7.02026	0.980955	0.919838
CB	PE(18:0p_22:4)	PE	(18:0p_22:4)	(18:0p)	(22:4)	0	450.458	288.963	396.047	356.526	437.496	378.389	380.078	461.336	517.921	341.133	416.517	515.951	432.177	282.834	235.257	350.966	358.104	296.123	0.951828	0.607673
CB	PE(18:0p_22:6)	PE	(18:0p_22:6)	(18:0p)	(22:6)	0	1113.66	761.641	1043.29	889.902	897.16	1023.2	927.109	1202.97	1466.64	1006.15	982.537	1335.3	1115.24	759.649	608.846	878.649	950.197	812.537	1.00937	0.924902
CB	PE(18:1_18:1)	PE	(18:1_18:1)	(18:1)	(18:1)	0	373.872	296.775	369.148	313.856	340.058	335.662	388.181	545.396	536.803	362.621	374.503	539.011	457.094	261.486	218.534	377.603	407.336	384.301	1.05821	0.618947
CB	PE(18:1_18:2)	PE	(18:1_18:2)	(18:1)	(18:2)	0	155.291	113.042	170.967	131.58	104.718	194.633	158.512	255.652	229.827	93.2686	142.21	215.806	201.397	109.931	99.4742	123.983	123.157	138.784	0.920488	0.591724
CB	PE(18:1_18:3)	PE	(18:1_18:3)	(18:1)	(18:3)	0	7.34719	12.5358	16.0967	11.1062	3.38334	13.0627	1.61962	28.4807	24.3912	3.79433	1.68692	14.5949	2.03777	8.52217	1.27873	6.98169	12.3619	8.77588	0.721337	0.398634
CB	PE(18:1_20:3)	PE	(18:1_20:3)	(18:1)	(20:3)	0	19.6931	16.9362	18.4509	14.6022	13.3703	26.8055	24.5268	25.069	30.8301	14.7638	13.0544	22.6836	20.1078	9.12162	11.2325	14.4634	17.4096	15.0099	0.846272	0.269113
CB	PE(18:1_20:4)	PE	(18:1_20:4)	(18:1)	(20:4)	0	1146.74	906.141	1175.81	1011.31	864.119	1212.95	1353.52	1575.4	2154.1	1050.1	1253.53	1724.81	1617.84	831.959	595.677	1005.24	1361.4	1070.28	1.09582	0.520945
CB	PE(18:1_22:6)	PE	(18:1_22:6)	(18:1)	(22:6)	0	557.446	487.378	647.955	469.409	364.747	573.362	471.494	805.886	1076.87	536.186	570.196	810.225	665.922	397.752	353.567	491.843	529.27	529.635	1.08943	0.560059
CB	PE(18:1e_18:1)	PE	(18:1e_18:1)	(18:1e)	(18:1)	0	265.182	128.839	195.425	184.824	339.163	154.499	185.791	217.297	176.401	166.236	230.661	278.476	195.46	141.239	157.703	201.034	170.843	143.589	0.891259	0.418179
CB	PE(18:1e_20:1)	PE	(18:1e_20:1)	(18:1e)	(20:1)	0	36.2194	12.8242	22.127	24.4883	66.7302	21.9092	21.3816	26.2797	19.3524	14.3214	25.4099	24.8597	16.7905	14.9849	19.3092	23.0885	19.3783	13.1018	0.657344	0.13832
CB	PE(18:1e_20:4)	PE	(18:1e_20:4)	(18:1e)	(20:4)	0	347.422	233.723	307.343	279.324	327.977	301.538	283.79	358.991	422.003	271.406	325.24	423.723	342.163	231.365	193.054	275.288	282.244	233.642	0.983605	0.863409
CB	PE(18:1e_22:4)	PE	(18:1e_22:4)	(18:1e)	(22:4)	0	118.138	63.6569	102.277	90.8791	123.33	89.2357	110.389	118.099	110.743	79.3141	104.212	107.183	104.052	60.3364	48.1778	88.2793	87.8845	73.4155	0.846658	0.128157
CB	PE(18:1e_22:5)	PE	(18:1e_22:5)	(18:1e)	(22:5)	0	7.05593	4.85221	7.60543	5.09776	6.37705	7.97652	5.78641	10.1213	11.2572	8.21666	7.10361	10.9745	7.39405	6.36849	6.22829	9.05013	5.75766	4.40467	1.11903	0.394143
CB	PE(18:1e_22:6)	PE	(18:1e_22:6)	(18:1e)	(22:6)	0	1198.19	833.549	1115.93	950.705	953.722	1064.62	986.793	1291.22	1560.24	1067.32	1025.56	1430.89	1261.15	805.285	663.673	940.86	1015.21	867.267	1.01373	0.890659
CB	PE(18:1p_16:1)	PE	(18:1p_16:1)	(18:1p)	(16:1)	0	33.804	17.0416	40.5346	37.9167	36.616	44.3982	31.7378	62.7915	68.4953	41.9715	44.6739	54.331	55.8778	37.9145	14.9058	43.4044	41.7223	32.2192	1.14293	0.410948
CB	PE(18:1p_18:1)	PE	(18:1p_18:1)	(18:1p)	(18:1)	0	499.995	331.951	453.182	447.7	415.228	450.132	491.179	592.849	562.459	425.379	455.515	586.15	461.008	316.484	281.283	343.808	413.588	389.272	0.920087	0.381051
CB	PE(18:1p_20:1)	PE	(18:1p_20:1)	(18:1p)	(20:1)	0	104.623	51.6071	78.8532	88.332	114.229	65.6637	85.1673	106.198	66.5895	56.6598	67.2903	97.5861	75.4027	39.2538	37.306	54.2029	61.97	56.7639	0.705972	0.016768
CB	PE(18:1p_20:3)	PE	(18:1p_20:3)	(18:1p)	(20:3)	0	18.8816	10.1494	15.4948	16.7125	12.3948	15.5976	19.3217	25.1177	22.8582	14.4097	9.41778	17.2181	14.7027	9.0103	7.32357	6.85671	11.9559	10.6458	0.744513	0.0770346
CB	PE(18:1p_20:4)	PE	(18:1p_20:4)	(18:1p)	(20:4)	0	9.06648	5.94532	4.55768	3.50676	6.04102	7.57349	7.22599	2.96892	13.752	4.60042	1.43896	13.1475	8.94287	4.23166	2.96156	11.7916	9.20827	7.65064	1.32621	0.241748
CB	PE(18:1p_22:1)	PE	(18:1p_22:1)	(18:1p)	(22:1)	0	15.6458	2.02222	9.38209	10.4465	21.691	8.81815	9.87274	11.0827	7.53593	5.8103	7.91352	6.67121	6.50883	5.1697	6.00016	8.8088	6.1692	5.44522	0.593813	0.0599545
CB	PE(18:1p_22:4)	PE	(18:1p_22:4)	(18:1p)	(22:4)	0	106.834	73.4812	101.9	120.249	80.0063	93.0609	156.839	159.853	124.551	76.8042	88.9584	115.438	123.248	55.8116	82.0898	75.4722	98.4307	102.322	0.845642	0.226601
CB	PE(18:2_20:4)	PE	(18:2_20:4)	(18:2)	(20:4)	0	21.412	21.0367	18.1793	16.4165	10.6422	34.7366	23.8146	41.2344	62.3186	21.7918	22.0912	15.6154	20.3382	28.6987	14.264	20.455	18.2022	17.238	1.02847	0.907684
CB	PE(18:2_22:6)	PE	(18:2_22:6)	(18:2)	(22:6)	0	41.0781	46.1674	48.099	32.9833	23.77	56.9816	39.1227	66.6683	107.113	41.6265	36.3548	59.7632	61.3594	32.067	29.9037	41.7444	45.7843	44.05	1.12664	0.522503
CB	PE(18:2e_18:1)	PE	(18:2e_18:1)	(18:2e)	(18:1)	0	543.444	363.634	494.11	488.592	448.492	487.844	536.051	648.907	613.782	445.994	470.745	640.381	513.077	342.781	303.423	382.135	454.008	424.094	0.915548	0.358274
CB	PE(18:2e_20:1)	PE	(18:2e_20:1)	(18:2e)	(20:1)	0	122.314	61.7577	93.2476	103.784	127.292	77.4916	104.29	126.176	77.7566	65.858	79.3887	111.713	88.9284	45.3006	43.6536	64.7023	73.9493	67.4363	0.70429	0.0124372
CB	PE(18:2e_20:4)	PE	(18:2e_20:4)	(18:2e)	(20:4)	0	389.074	341.334	413.378	378.067	288.14	395.439	493.038	589.491	700.702	365.076	396.234	569.601	510.66	273.769	206.446	301.878	429.008	416.47	1.01457	0.91747
CB	PE(18:2e_22:1)	PE	(18:2e_22:1)	(18:2e)	(22:1)	0	15.6167	4.47247	9.47307	10.4421	21.6911	8.81801	9.85932	11.084	7.53447	5.81488	7.89546	6.30009	6.91279	5.16791	5.99997	8.79682	6.16881	5.4453	0.577641	0.0330626
CB	PE(18:2e_22:6)	PE	(18:2e_22:6)	(18:2e)	(22:6)	0	724.691	657.265	830.31	690.259	573.415	739.48	879.134	1072	1248.82	735.846	750.264	1153.95	1005.73	533.961	385.149	642.561	849.838	715.692	1.04069	0.761003
CB	PE(18:2p_18:1)	PE	(18:2p_18:1)	(18:2p)	(18:1)	0	60.7553	38.9232	60.0925	51.2344	48.1021	76.8728	55.2721	64.1413	92.3716	56.2055	44.3572	74.9483	51.3	32.4582	36.4594	41.0073	59.3969	50.162	0.946286	0.670318
CB	PE(18:2p_20:4)	PE	(18:2p_20:4)	(18:2p)	(20:4)	0	12.632	13.0424	14.5174	17.3052	9.9498	20.2173	17.5395	28.3705	31.0301	15.0194	12.9647	24.7857	16.8053	10.3245	8.0988	16.3449	21.8735	12.5982	1.01723	0.924988
CB	PE(18:2p_22:6)	PE	(18:2p_22:6)	(18:2p)	(22:6)	0	7.03158	9.20118	9.02325	8.18758	4.31072	11.3402	8.18658	12.6299	15.0488	8.22121	7.86041	11.9446	12.9258	7.12363	5.82341	8.12199	8.49848	8.96543	1.08176	0.585224
CB	PE(20:0p_22:6)	PE	(20:0p_22:6)	(20:0p)	(22:6)	0	7.48818	4.10253	6.93374	5.09629	7.75326	6.66663	3.58271	5.39396	9.27332	5.40353	5.31793	6.97891	4.53719	4.00231	4.19806	6.67015	4.01066	3.24513	0.912638	0.529164
CB	PE(20:1_18:1)	PE	(20:1_18:1)	(20:1)	(18:1)	0	56.3661	31.257	47.3792	45.1298	49.9816	42.5063	57.2879	61.9019	44.3304	29.7544	32.0506	45.7652	48.5447	23.5059	22.144	39.1101	32.7693	32.7333	0.716078	0.00755388
CB	PE(20:1_22:6)	PE	(20:1_22:6)	(20:1)	(22:6)	0	23.8343	24.2412	29.7132	17.824	17.3149	27.8069	25.908	39.3419	47.0632	21.5062	25.2131	38.275	34.9697	15.0952	13.524	21.0674	29.5527	25.1648	1.05418	0.741113
CB	PE(20:1e_22:6)	PE	(20:1e_22:6)	(20:1e)	(22:6)	0	7.67105	4.10145	6.94942	5.10002	7.76825	6.73342	3.61846	6.98762	9.27494	5.40312	5.31843	6.97969	4.51532	4.00225	4.1824	6.67048	4.00506	3.24459	0.876298	0.365556
CB	PE(20:1p_22:6)	PE	(20:1p_22:6)	(20:1p)	(22:6)	0	6.014	6.43928	6.99714	6.7836	6.03253	6.88468	6.49106	9.43563	8.61835	5.46028	5.02614	6.65543	8.74511	5.23105	2.84896	3.84978	5.30929	3.84718	0.807461	0.0896181
CB	PE(20:2_22:6)	PE	(20:2_22:6)	(20:2)	(22:6)	0	39.4947	31.872	44.4331	22.7942	23.9212	27.9034	25.4199	70.6896	92.2108	37.6719	35.5843	57.0185	51.3325	29.0135	10.6526	41.3999	38.8183	37.5614	1.20411	0.417976
CB	PE(20:4_22:6)	PE	(20:4_22:6)	(20:4)	(22:6)	0	40.7828	44.2749	46.4503	33.665	23.9752	59.8547	36.8412	62.8902	113.442	47.4833	42.7139	68.563	62.5684	39.3847	25.4602	38.7658	52.7935	49.9628	1.24138	0.257628
CB	PE(22:3_22:6)	PE	(22:3_22:6)	(22:3)	(22:6)	0	7.953	13.7965	16.5437	13.6816	10.6553	19.018	9.27986	17.3287	33.346	15.8126	11.9117	21.1145	22.7601	12.0694	5.36383	17.2644	23.0871	16.3182	1.32314	0.142411
CB	PE(22:4_22:6)	PE	(22:4_22:6)	(22:4)	(22:6)	0	142.175	170.141	207.637	103.306	106.056	191.328	172.572	244.235	398.208	166.469	181.68	282.248	269.545	119.558	83.9547	152.799	203.364	207.593	1.23544	0.258992
CB	PE(22:5_22:6)	PE	(22:5_22:6)	(22:5)	(22:6)	0	15.9962	21.7797	25.1646	14.6389	10.0396	29.5087	21.8704	37.4967	56.4335	23.7659	19.6036	30.4834	30.8676	18.7979	12.5626	21.2177	26.3061	22.5671	1.19031	0.403066
CB	PE(22:6_22:6)	PE	(22:6_22:6)	(22:6)	(22:6)	0	153.198	174.775	193.768	143.572	88.1883	186.567	167.314	293.293	377.894	164.265	166.901	237.615	240.224	116.159	74.448	121.354	188.768	171.91	1.06208	0.751994
CB	PG(16:0_16:0)	PG	(16:0_16:0)	(16:0)	(16:0)	0	5.49607	2.48804	7.7557	1.47609	3.17268	3.93479	5.88649	1.48554	4.34119	0.951858	4.00556	2.27064	5.59459	0.764613	0.473047	2.58265	1.25548	6.3003	0.720355	0.302471
CB	PG(16:0_18:1)	PG	(16:0_18:1)	(16:0)	(18:1)	0	138.97	99.3491	119.593	85.3954	115.884	97.3546	140.723	93.5468	117.82	130.005	115.183	132.796	114.961	117.851	112.72	110.411	90.8336	118.223	1.04246	0.576843
CB	PG(18:0_20:4)	PG	(18:0_20:4)	(18:0)	(20:4)	0	17.1572	13.519	17.5212	17.6509	16.1824	12.8443	17.6324	14.2883	15.7778	15.4549	13.7127	15.5198	14.4591	12.1235	11.7903	15.5791	11.3019	12.3429	0.871083	0.0397294
CB	PG(18:1_18:1)	PG	(18:1_18:1)	(18:1)	(18:1)	0	11.3735	9.02441	6.81084	2.43564	10.6969	5.84932	2.28384	4.81813	1.99855	2.95653	10.8907	1.75922	2.23449	3.96067	1.02515	4.8841	2.82031	13.0321	0.68395	0.255828
CB	PG(18:2_22:6)	PG	(18:2_22:6)	(18:2)	(22:6)	0	1.98792	2.20636	2.18655	4.29188	2.28574	2.91149	2.66827	3.09123	3.93222	3.8568	3.1862	4.08103	5.25207	4.80027	5.90398	3.45147	3.33373	5.55071	1.60331	0.00100092
CB	PG(22:6_22:6)	PG	(22:6_22:6)	(22:6)	(22:6)	0	32.7948	24.2558	28.6587	33.239	24.7139	26.3999	27.1085	25.4445	54.3906	46.8563	37.4687	44.4245	41.8915	68.1917	49.2731	40.9998	38.6705	45.3796	1.6802	5.43e-05
CB	PI(16:0_20:4)	PI	(16:0_20:4)	(16:0)	(20:4)	0	102.832	76.5984	86.6918	63.2411	91.3841	96.9828	92.0585	74.5401	105.009	97.9194	95.374	100.641	85.5261	117.836	81.8437	103.125	77.5827	98.0047	1.12561	0.0936312
CB	PI(16:0_22:6)	PI	(16:0_22:6)	(16:0)	(22:6)	0	35.2121	34.0203	34.5428	36.3768	29.2261	29.8883	44.6539	35.6274	40.3964	37.242	31.6163	36.4379	36.6447	44.2144	28.858	34.9666	30.455	34.0891	1.0157	0.808062
CB	PI(18:0_20:4)	PI	(18:0_20:4)	(18:0)	(20:4)	0	688.946	457.479	543.647	434.462	642.552	498.351	485.353	437.504	452.998	546.202	546.11	588.53	452.623	640.128	545.092	569.366	393.827	568.3	1.01295	0.871553
CB	PI(18:0_22:6)	PI	(18:0_22:6)	(18:0)	(22:6)	0	50.4047	35.938	43.7421	30.8988	51.3261	37.084	49.7323	38.3591	34.1882	40.7219	40.3275	39.2343	39.7113	47.5129	33.3894	40.1879	34.1803	47.6935	0.941427	0.449995
CB	PI(18:1_20:4)	PI	(18:1_20:4)	(18:1)	(20:4)	0	180.89	131.479	157.716	137.619	145.412	172.445	152.5	133.975	174.015	175.795	129.815	153.286	132.318	190.689	138.393	168.361	115.326	158.549	1.01419	0.831593
CB	PS(16:0_22:6)	PS	(16:0_22:6)	(16:0)	(22:6)	0	9.51428	5.71309	11.0668	7.40277	6.83969	13.5123	8.79331	14.3444	25.7337	12.1834	10.5198	17.5556	15.9202	9.71792	6.44279	9.38643	11.9276	9.91173	1.34012	0.134123
CB	PS(18:0_18:1)	PS	(18:0_18:1)	(18:0)	(18:1)	0	212.348	111.068	162.39	121.352	212.869	155.461	180.482	223.03	151.267	166.011	184.101	230.439	186.381	115.463	58.2295	155.527	154.602	146.153	0.898142	0.411409
CB	PS(18:0_20:1)	PS	(18:0_20:1)	(18:0)	(20:1)	0	15.0076	5.20724	8.14233	6.11042	20.1486	7.29288	8.95611	8.58242	6.64487	7.26484	11.1108	9.69021	8.58074	5.48028	2.74688	10.2084	6.00552	7.40925	0.756642	0.24637
CB	PS(18:0_20:4)	PS	(18:0_20:4)	(18:0)	(20:4)	0	143.584	97.2382	136.044	105.422	118.899	146.894	138.073	173.3	226.299	153.186	147.188	208.233	184.693	107.116	58.9886	143.019	153.378	140.843	1.14998	0.274142
CB	PS(18:0_22:6)	PS	(18:0_22:6)	(18:0)	(22:6)	0	17.5083	12.6859	58.4815	18.285	13.8017	16.9156	17.6926	79.9647	72.0538	38.6409	52.6761	22.8487	49.7195	12.6583	10.0792	34.8518	15.5226	11.7797	1.09063	0.814826
CB	PS(18:1_18:2)	PS	(18:1_18:2)	(18:1)	(18:2)	0	4.76004	3.76734	3.75864	6.57594	6.52008	8.16346	2.27133	6.99122	7.61588	5.46549	8.97424	8.00017	5.60229	8.1125	3.2628	8.4114	0.486497	8.54509	1.20494	0.344655
CB	PS(18:1_20:4)	PS	(18:1_20:4)	(18:1)	(20:4)	0	32.2655	30.8753	38.042	23.9362	22.8748	48.104	32.5993	49.4308	83.3173	39.2445	35.8983	55.2538	48.0044	30.1631	16.6678	33.759	37.9582	34.7948	1.19387	0.32775
CB	PS(18:1_22:6)	PS	(18:1_22:6)	(18:1)	(22:6)	0	53.4889	58.859	64.1823	40.2027	35.0934	77.3178	48.0764	87.1856	134.826	67.8138	53.9385	93.0875	72.4426	45.3634	33.0118	52.1741	60.9105	57.4205	1.15587	0.426333
CB	PS(20:1_18:1)	PS	(20:1_18:1)	(20:1)	(18:1)	0	7.44822	1.22619	2.13576	4.25324	1.55332	0.0726699	1.9619	0.66624	0.498996	1.30276	1.04083	0.21309	0.940133	3.36677	0.161819	0.748062	0.57387	1.69874	0.436704	0.162998
CB	PS(22:4_22:6)	PS	(22:4_22:6)	(22:4)	(22:6)	0	78.2993	81.9655	99.6594	52.6096	50.4664	107.489	86.7819	134.308	198.867	88.7015	82.1124	143.164	130.508	71.2547	31.7609	74.1318	97.036	95.4033	1.17174	0.412426
CB	PS(22:6_22:6)	PS	(22:6_22:6)	(22:6)	(22:6)	0	152.73	207.894	181.744	203.969	118.233	232.493	215.73	382.985	469.675	223.099	152.12	296.581	247.799	143.402	135.024	166.447	195.727	218.498	1.06069	0.763471
CB	SM(d18:0_18:2)	SM	(d18:0_18:2)	(d18:0)	(18:2)	0	17.6843	14.6772	27.251	16.3003	24.115	14.1945	13.7297	16.602	26.709	18.757	22.9249	23.6982	18.8406	19.2777	25.0681	24.1929	31.6745	17.7433	1.26672	0.0483157
CB	SM(d18:1_24:2)	SM	(d18:1_24:2)	(d18:1)	(24:2)	0	2.15636	1.45088	2.43969	2.14363	3.93186	2.02597	1.99458	1.20496	2.85119	1.85536	3.03423	1.93413	1.60632	2.89933	4.86171	4.31706	2.11395	2.0127	1.26752	0.216248
CB	SM(d32:1)	SM	(d32:1)	(d32:1)	0	0	0.380346	0.459122	0.618825	0.443565	0.239969	0.802664	0.0425173	0.532551	0.501352	0.529237	0.630446	0.519158	0.504141	0.874505	0.582128	0.61015	0.703808	0.61569	1.37986	0.0918612
CB	SM(d34:1)	SM	(d34:1)	(d34:1)	0	0	17.6681	9.18328	22.0029	10.2008	27.1242	13.0439	10.4978	9.38532	24.6626	15.4795	32.2872	23.6201	29.4147	27.1998	21.3339	31.7023	18.4692	17.9131	1.62599	0.00800696
CB	SM(d34:2)	SM	(d34:2)	(d34:2)	0	0	0.804894	0.653512	1.1251	0.580262	1.0531	0.889074	1.07164	0.98973	2.13639	0.719174	1.15895	1.11983	1.04073	1.88748	1.02796	1.08311	1.36928	1.12838	1.41434	0.0299386
CB	SM(d35:1)	SM	(d35:1)	(d35:1)	0	0	0.711378	0.431676	0.68567	0.534237	1.03993	0.737519	0.332598	0.419049	0.767976	0.538822	0.992535	0.770639	0.603767	1.18123	1.15734	1.1783	0.988443	0.581044	1.43254	0.0347358
CB	SM(d36:0)	SM	(d36:0)	(d36:0)	0	0	0.125064	0.0780421	0.472062	0.187024	0.485533	0.110877	0.0919915	0.0756168	1.19211	0.444356	0.298491	0.21593	0.263806	0.0323462	0.416556	0.970706	0.656305	0.321011	2.36704	0.0498289
CB	SM(d36:1)	SM	(d36:1)	(d36:1)	0	0	65.1145	38.7179	62.2696	41.2087	88.532	39.8533	31.176	33.5385	51.1467	46.1964	90.4073	66.7118	52.5873	88.721	91.7842	124.938	76.4742	44.5389	1.46551	0.0471902
CB	SM(d36:2)	SM	(d36:2)	(d36:2)	0	0	1.92445	0.179688	1.10364	2.31129	0.509386	2.17015	6.1258	2.57098	3.92206	2.89073	4.41472	5.66455	1.90739	12.2112	1.85233	3.978	4.2726	0.919029	1.99025	0.0999699
CB	SM(d38:1)	SM	(d38:1)	(d38:1)	0	0	1.44117	0.655457	1.96983	0.804784	3.59842	1.10751	0.657005	0.818893	1.94324	1.08131	2.89803	1.79377	1.34825	2.9105	1.83102	4.05531	2.23359	1.3168	1.54974	0.118449
CB	SM(d40:1)	SM	(d40:1)	(d40:1)	0	0	0.33957	0.025258	0.11113	0.021043	0.166703	0.154028	0.0565899	0.0261702	0.0356572	0.0874655	0.0328744	0.297473	0.282667	0.125924	0.841016	1.0268	0.0853701	0.0517624	2.54706	0.171664
CB	SM(d40:2)	SM	(d40:2)	(d40:2)	0	0	1.12915	0.568619	1.09688	0.785981	1.68969	0.77216	1.42116	0.811649	0.98125	1.01002	1.45848	1.24119	1.80369	1.27995	1.79809	2.2303	1.23151	1.28228	1.38405	0.0455281
CB	SM(d41:2)	SM	(d41:2)	(d41:2)	0	0	0.104744	0.0171235	0.059782	0.146124	0.012241	0.034335	0.0910897	0.0111943	0.0586771	0.0748858	0.0527962	0.19047	0.0700723	0.228937	0.108584	0.181815	0.220879	0.0571847	2.08848	0.0402212
CB	SM(d42:2)	SM	(d42:2)	(d42:2)	0	0	11.074	5.03458	12.4401	8.59752	27.624	7.45034	9.63609	5.58168	11.7705	8.71502	16.3385	12.7565	10.0693	15.6165	26.0297	21.267	13.1513	9.69963	1.33044	0.262834
CB	SM(d44:5)	SM	(d44:5)	(d44:5)	0	0	1.07464	0.470198	0.983728	0.787077	1.99184	0.624761	0.763337	0.534572	0.712009	0.600262	1.13655	0.866954	0.737334	1.20163	1.76095	1.54719	0.955885	0.540939	1.11308	0.641212
CB	SM(d44:6)	SM	(d44:6)	(d44:6)	0	0	0.115705	0.266383	0.719928	0.303254	1.23026	0.831781	0.646881	0.135079	0.0668841	0.0439847	0.764184	0.0706306	0.701823	0.676127	0.399756	1.03276	0.633454	0.418773	0.905262	0.778495
CB	SM(t36:0)	SM	(t36:0)	(t36:0)	0	0	0.753971	0.52324	0.762916	0.644282	0.679884	0.928777	1.05826	0.685699	0.859518	0.174445	0.529155	0.456709	0.523143	0.639513	0.499527	0.926851	0.778321	0.64495	0.799351	0.116972
CB	SM(t37:2)	SM	(t37:2)	(t37:2)	0	0	0.166969	0.0638636	0.14718	0.140189	0.268635	0.0529487	0.240067	0.107287	0.0564484	0.0982874	0.0782384	0.134133	0.0302804	0.102856	0.0119004	0.213896	0.0393582	0.126581	0.601095	0.0968935
CB	SM(t39:4)	SM	(t39:4)	(t39:4)	0	0	0.227213	0.0712046	0.0415356	0.129523	0.368023	0.19008	0.166051	0.123577	0.0289673	0.0870428	0.234435	0.110659	0.149767	0.153007	0.0478977	0.101748	0.184106	0.0952567	0.724494	0.29269
CX	AcCa(14:0)	AcCa	(14:0)	(14:0)	0	0	0.752022	1.11472	0.80823	1.14526	1.13573	0.687875	0.668297	0.912925	0.6028	0.72268	0.748595	0.696668	0.581183	0.598174	0.364481	0.689693	0.537425	0.765991	0.698424	0.00676269
CX	AcCa(14:1)	AcCa	(14:1)	(14:1)	0	0	0.219191	0.282113	0.284322	0.31291	0.308265	0.21836	0.198983	0.259292	0.195289	0.277418	0.196449	0.252904	0.191546	0.219733	0.120095	0.237495	0.195591	0.221915	0.809599	0.0287655
CX	AcCa(16:0)	AcCa	(16:0)	(16:0)	0	0	1.5123	1.97911	1.35254	2.04257	2.55733	1.13179	1.34512	1.80588	1.23558	1.62572	1.74377	1.7694	1.66598	1.72696	1.00797	1.47359	1.26104	1.56896	0.878815	0.28665
CX	AcCa(16:1)	AcCa	(16:1)	(16:1)	0	0	0.493719	0.637375	0.637858	0.716702	0.711561	0.507907	0.49387	0.630617	0.444901	0.573503	0.549839	0.580087	0.437116	0.486893	0.279032	0.514925	0.454194	0.515818	0.801109	0.0141736
CX	AcCa(18:0)	AcCa	(18:0)	(18:0)	0	0	0.460305	0.670344	0.329831	0.423603	0.684877	0.359858	0.382841	0.477597	0.386865	0.514312	0.475541	0.483863	0.647384	0.461915	0.324083	0.343884	0.42374	0.495154	0.962033	0.7544
CX	AcCa(18:1)	AcCa	(18:1)	(18:1)	0	0	1.74952	2.73953	2.24146	2.50643	3.15278	1.7806	1.70248	2.83717	1.671	2.16521	1.91737	2.07326	2.10533	1.86235	1.19876	1.80477	1.87428	2.30645	0.811493	0.0718103
CX	AcCa(18:2)	AcCa	(18:2)	(18:2)	0	0	0.189168	0.259032	0.212905	0.213158	0.289973	0.253813	0.246446	0.316975	0.189395	0.267988	0.222839	0.216061	0.260831	0.236177	0.170583	0.235154	0.234402	0.288631	0.937511	0.422358
CX	AcCa(20:1)	AcCa	(20:1)	(20:1)	0	0	0.137744	0.146742	0.0940231	0.156072	0.198258	0.101677	0.124681	0.153984	0.0835388	0.17499	0.147802	0.167479	0.159158	0.134902	0.106797	0.100099	0.136347	0.226209	1.03295	0.798287
CX	DG(16:0_16:0)	DG	(16:0_16:0)	(16:0)	(16:0)	0	6.02935	6.69271	7.57654	3.9186	3.40735	5.03963	4.15051	6.18895	6.77778	4.62737	5.98659	5.4971	7.81266	4.156	4.03981	4.77915	5.8466	4.43587	1.0038	0.975405
CX	DG(16:0_18:1)	DG	(16:0_18:1)	(16:0)	(18:1)	0	8.0006	8.54426	11.1524	8.03345	7.68335	8.24051	5.95501	11.4778	8.53204	5.8798	9.16698	10.3684	10.1377	6.45101	5.49099	10.0158	9.52329	8.81448	0.977088	0.822724
CX	DG(16:0_20:4)	DG	(16:0_20:4)	(16:0)	(20:4)	0	17.339	19.1307	24.6525	14.8597	17.3171	19.797	10.8958	23.1335	23.7044	12.1	18.2053	22.253	24.1743	14.4155	9.85331	20.6846	21.7295	15.0248	0.99042	0.93815
CX	DG(16:0_22:6)	DG	(16:0_22:6)	(16:0)	(22:6)	0	8.74336	10.213	10.272	8.34861	9.21219	11.4887	6.1835	12.8395	8.29938	6.06193	7.72826	9.80756	12.6495	6.96742	6.21835	8.73701	11.0678	8.2297	0.887617	0.284534
CX	DG(18:0_16:0)	DG	(18:0_16:0)	(18:0)	(16:0)	0	5.26766	6.05102	5.53615	2.49693	2.04354	3.68211	2.71033	4.81547	6.63004	4.36889	5.11864	4.84209	7.23268	2.74684	2.8875	3.6941	4.27556	2.91869	1.09719	0.595965
CX	DG(18:0_18:1)	DG	(18:0_18:1)	(18:0)	(18:1)	0	3.95628	4.44515	6.52912	4.24688	4.08812	2.72737	2.96114	5.93925	3.49846	2.32414	5.06124	5.94196	3.94324	2.37946	2.93073	5.76933	4.38074	4.23963	0.927833	0.618315
CX	DG(18:0_20:4)	DG	(18:0_20:4)	(18:0)	(20:4)	0	81.1247	74.6437	105.23	61.6347	65.7604	74.1467	45.5254	93.4475	94.2933	50.4036	78.5765	79.5314	91.3973	61.9642	43.6165	91.4056	86.3005	56.1559	0.975732	0.839477
CX	DG(18:1_18:1)	DG	(18:1_18:1)	(18:1)	(18:1)	0	3.11829	3.55771	4.69528	4.25157	2.91654	2.90517	2.12524	5.87361	3.18742	1.886	3.36213	3.88406	3.3093	2.60424	2.04897	3.69117	4.78364	3.23174	0.869157	0.35807
CX	DG(18:1_20:4)	DG	(18:1_20:4)	(18:1)	(20:4)	0	11.4797	10.4409	14.8886	9.81884	10.5338	11.3443	6.06371	12.3621	13.8141	7.49085	10.0721	13.4171	11.6672	8.774	6.98045	13.1638	12.0528	8.78718	0.977495	0.840005
CX	Hex1Cer(d18:1_18:0)	Hex1Cer	(d18:1_18:0)	(d18:1)	(18:0)	0	3.03913	4.24431	4.55489	1.47627	1.69838	1.61482	1.51975	1.74683	3.25445	2.93258	3.38857	3.50634	1.78557	1.70732	1.27343	2.36197	1.35488	2.057	0.949901	0.81763
CX	Hex1Cer(d18:2_24:1)	Hex1Cer	(d18:2_24:1)	(d18:2)	(24:1)	0	1.01848	1.02976	1.24709	0.748142	1.14513	0.385207	0.878527	0.954167	0.696409	0.381932	0.859605	0.785327	0.499324	0.530224	0.393474	0.675719	0.420976	0.656862	0.637262	0.00979913
CX	Hex1Cer(d36:1+O)	Hex1Cer	(d36:1+O)	(d36:1+O)	0	0	0.573089	0.5748	0.772219	0.236348	0.186338	0.356608	0.241195	0.373999	0.640519	0.36973	0.541339	0.58054	0.196795	0.17514	0.152091	0.290425	0.146666	0.205222	0.796107	0.387064
CX	Hex1Cer(d42:2+O)	Hex1Cer	(d42:2+O)	(d42:2+O)	0	0	2.28446	2.95702	2.60323	0.880355	1.60588	0.794189	1.41204	1.02785	2.16683	1.16322	1.67243	1.36099	0.791211	1.01484	0.494838	0.797438	0.523712	0.834544	0.638114	0.0942974
CX	LPC(16:0)	LPC	(16:0)	(16:0)	0	0	37.759	29.5781	34.5854	41.7264	35.4832	33.3935	33.503	37.7888	29.3855	42.0857	34.0881	35.7494	23.1399	28.1862	34.8465	35.2088	37.2875	38.0914	0.952919	0.451502
CX	LPC(16:0e)	LPC	(16:0e)	(16:0e)	0	0	0.0667206	0.0563749	0.0688823	0.078404	0.0675127	0.0674368	0.0574948	0.0732742	0.0604806	0.115581	0.070152	0.0934128	0.0572631	0.0559225	0.051251	0.0537288	0.12187	0.0713511	1.1207	0.370178
CX	LPC(16:1)	LPC	(16:1)	(16:1)	0	0	0.819973	0.613903	0.703711	0.984808	0.763273	0.895194	0.527069	0.879601	0.702796	1.1914	0.809871	0.926059	0.496339	0.849774	1.10376	0.962747	1.00792	1.04887	1.1765	0.125076
CX	LPC(17:0)	LPC	(17:0)	(17:0)	0	0	0.197928	0.135669	0.186717	0.201927	0.10252	0.253197	0.159374	0.172253	0.158021	0.177894	0.139535	0.088325	0.102072	0.124983	0.122966	0.1558	0.138572	0.188443	0.792636	0.077924
CX	LPC(18:0)	LPC	(18:0)	(18:0)	0	0	14.9284	13.7649	14.7006	16.8305	14.7633	13.9126	13.9117	16.4332	12.6681	16.5327	13.6375	13.793	9.70653	9.88211	11.153	13.1686	14.5581	14.2672	0.867903	0.0261325
CX	LPC(18:1)	LPC	(18:1)	(18:1)	0	0	20.7042	16.0845	17.3597	28.2823	23.8929	21.3922	21.1435	22.5741	14.6622	28.2467	21.1241	25.6341	13.9717	19.2519	24.653	19.096	23.8032	29.551	1.02661	0.794124
CX	LPC(18:2)	LPC	(18:2)	(18:2)	0	0	0.561313	0.674637	0.81747	0.941808	0.759693	1.05392	0.718937	0.826931	0.49195	0.861813	0.76889	0.786195	0.418229	0.6824	0.888577	0.733949	0.699917	0.891654	0.909383	0.347705
CX	LPC(18:3)	LPC	(18:3)	(18:3)	0	0	1.55077	1.03933	1.52872	1.47986	1.13516	1.30433	1.35938	1.43777	1.13784	1.71334	1.31169	1.36617	0.828344	0.951126	1.14492	1.36247	1.55647	1.59765	0.957611	0.613462
CX	LPC(20:0)	LPC	(20:0)	(20:0)	0	0	0.0751546	0.147275	0.191939	0.214288	0.182252	0.124011	0.135607	0.120701	0.122662	0.123961	0.150142	0.120984	0.061585	0.111528	0.0834679	0.152207	0.0920908	0.147534	0.783167	0.108797
CX	LPC(20:1)	LPC	(20:1)	(20:1)	0	0	0.658834	0.644482	0.718984	0.890074	0.642929	0.595864	0.544626	0.571175	0.431598	0.536877	0.486915	0.522083	0.299902	0.440624	0.379941	0.611572	0.482928	0.615072	0.730213	0.00278618
CX	LPC(20:3)	LPC	(20:3)	(20:3)	0	0	1.003	0.735268	0.792905	0.845464	0.740797	0.701265	0.74469	0.932422	0.596885	0.955143	0.740633	0.663501	0.47433	0.481702	0.59071	0.677996	0.73929	0.772272	0.824219	0.0284566
CX	LPC(20:4)	LPC	(20:4)	(20:4)	0	0	7.90427	4.53953	5.81914	8.87822	7.61317	6.94126	7.26312	8.36723	4.79872	11.0796	6.51945	8.27445	4.23513	6.85844	10.6961	8.18933	9.49081	9.28398	1.10841	0.395311
CX	LPC(22:0)	LPC	(22:0)	(22:0)	0	0	0.0786773	0.0966427	0.109397	0.15448	0.117335	0.0621868	0.0653594	0.0663023	0.119026	0.0756405	0.0832366	0.0641348	0.0372141	0.0725565	0.0369595	0.0811763	0.0309742	0.059295	0.703871	0.0711372
CX	LPC(22:1)	LPC	(22:1)	(22:1)	0	0	0.068539	0.0667291	0.103312	0.140792	0.0771161	0.0610363	0.0574707	0.0646203	0.0663776	0.0475189	0.07574	0.066512	0.028916	0.0523243	0.0370313	0.0758735	0.0412455	0.0704256	0.702878	0.0615846
CX	LPC(22:4)	LPC	(22:4)	(22:4)	0	0	0.284557	0.245228	0.220816	0.410317	0.37334	0.341205	0.351488	0.366304	0.235164	0.520731	0.326755	0.343474	0.237031	0.277843	0.478248	0.366538	0.353896	0.442369	1.10504	0.393479
CX	LPC(22:6)	LPC	(22:6)	(22:6)	0	0	3.75501	3.14429	3.1789	5.42921	5.55484	4.66055	4.35871	4.99238	2.80786	5.88505	4.59676	5.30412	2.78634	4.31953	6.3146	3.94323	4.79468	6.24682	1.072	0.55659
CX	LPC(24:0)	LPC	(24:0)	(24:0)	0	0	0.109353	0.146884	0.147526	0.215519	0.134288	0.119788	0.0884955	0.085395	0.138026	0.101087	0.101177	0.0760386	0.0397278	0.110745	0.0713629	0.103008	0.0499644	0.0791895	0.664847	0.0268681
CX	LPE(16:0)	LPE	(16:0)	(16:0)	0	0	6.93905	4.9637	5.44329	6.09155	4.68068	3.63452	8.13697	5.1017	3.75633	5.26507	5.10321	5.33977	3.05667	4.7051	4.40224	5.10304	4.55446	5.21844	0.8269	0.107057
CX	LPE(18:0)	LPE	(18:0)	(18:0)	0	0	16.1944	12.4331	11.5047	14.0501	11.7593	9.73724	15.1374	12.6188	11.587	12.6233	14.8756	13.5239	10.4031	12.3364	11.5391	12.587	12.5284	13.0401	0.967131	0.620647
CX	LPE(18:1)	LPE	(18:1)	(18:1)	0	0	27.5096	23.1923	30.6946	32.8604	26.2449	14.7424	39.057	20.3661	14.8825	24.3165	26.3279	25.6006	9.23159	24.2602	17.1101	22.0165	18.9212	30.2018	0.793298	0.118831
CX	LPE(20:1)	LPE	(20:1)	(20:1)	0	0	6.22726	5.44175	7.61505	6.32031	5.80461	2.49504	9.09287	2.8598	2.69237	2.97899	4.64221	3.7565	0.810209	4.05112	2.49427	3.86624	2.6486	4.98773	0.574455	0.0183465
CX	LPE(20:4)	LPE	(20:4)	(20:4)	0	0	45.3013	27.3562	39.0603	45.0421	33.5455	29.3793	65.9688	38.4502	26.9393	49.9164	42.6772	41.678	17.6163	37.3375	39.7811	40.2494	50.4905	47.9134	0.974007	0.848501
CX	LPE(22:4)	LPE	(22:4)	(22:4)	0	0	2.62866	1.32618	2.09154	2.07964	1.59999	1.43419	3.208	1.65149	1.405	2.12899	1.8343	1.70815	0.722078	1.60857	1.74586	1.9644	2.29568	2.22312	0.880722	0.395211
CX	LPE(22:6)	LPE	(22:6)	(22:6)	0	0	102.148	67.7565	97.2577	109.546	94.8594	79.1708	167.624	96.3827	68.5677	110.899	124.862	116.135	50.9491	114.394	118.193	107.685	122.665	135.675	1.05066	0.706137
CX	LPS(22:6)	LPS	(22:6)	(22:6)	0	0	0.683582	0.476622	0.553436	0.851448	0.777487	0.624788	0.888466	0.83544	0.48767	0.820199	0.65524	0.797102	0.284817	0.672017	0.92207	0.670275	0.760304	0.975964	0.990382	0.935813
CX	PC(14:0_20:4)	PC	(14:0_20:4)	(14:0)	(20:4)	0	0.311726	0.369866	0.454693	1.21982	0.29303	0.632099	0.306339	0.690669	2.90728	0.549909	0.546864	0.550881	0.561152	0.52464	1.03103	0.6315	0.504943	0.413796	1.53745	0.293775
CX	PC(14:0e_20:2)	PC	(14:0e_20:2)	(14:0e)	(20:2)	0	0.750693	0.967143	1.20122	2.92128	0.77737	1.09139	0.686029	1.28325	4.90549	0.860435	1.08805	0.90849	0.875061	0.714272	1.69652	1.17593	0.839816	0.906879	1.15482	0.698769
CX	PC(14:1e_20:1)	PC	(14:1e_20:1)	(14:1e)	(20:1)	0	0.0308278	0.0362472	0.0699129	0.151286	0.030864	0.0901223	0.0394327	0.0594085	0.542134	0.0950714	0.108665	0.122304	0.119154	0.0965293	0.163386	0.145752	0.080737	0.0258122	2.36101	0.0962248
CX	PC(14:1e_20:4)	PC	(14:1e_20:4)	(14:1e)	(20:4)	0	0.0537433	0.100268	0.0955108	0.178698	0.0742114	0.076989	0.0633881	0.0917157	0.511618	0.0647155	0.0893028	0.0602975	0.0589129	0.0486869	0.113276	0.0589078	0.0576276	0.079116	1.2443	0.640068
CX	PC(14:1e_22:6)	PC	(14:1e_22:6)	(14:1e)	(22:6)	0	0.048295	0.12803	0.0537912	0.272898	0.14062	0.122573	0.0701653	0.11997	0.172054	0.0437967	0.110592	0.0702516	0.0829177	0.0500463	0.0759184	0.0956449	0.0471539	0.0886973	0.700229	0.229509
CX	PC(15:0_16:0)	PC	(15:0_16:0)	(15:0)	(16:0)	0	1.50269	2.00656	1.88572	4.01427	1.67974	3.35771	1.74992	2.5498	12.0888	2.00056	2.07547	1.77199	2.32246	2.33657	4.85925	2.01114	1.84811	2.22797	1.43142	0.361163
CX	PC(16:0_14:0)	PC	(16:0_14:0)	(16:0)	(14:0)	0	7.97307	10.5006	10.1302	23.0319	5.94846	11.6432	8.56735	12.4055	34.4298	10.4935	10.6306	9.65943	7.12857	8.51727	18.5404	10.2292	9.51113	5.34534	1.10408	0.722292
CX	PC(16:0_16:0)	PC	(16:0_16:0)	(16:0)	(16:0)	0	175.548	268.693	218.705	442.054	191.924	195.425	175.687	258.454	1161.56	246.045	275.003	211.014	280.161	208.591	552.529	217.674	189.351	204.813	1.47283	0.282558
CX	PC(16:0_16:1)	PC	(16:0_16:1)	(16:0)	(16:1)	0	35.8777	1.40479	47.9804	120.192	36.5594	52.1451	37.0708	63.8594	288.107	50.4985	52.6795	3.22806	59.8248	53.2799	114.427	52.6468	50.8272	0.648534	1.47038	0.431119
CX	PC(16:0_17:0)	PC	(16:0_17:0)	(16:0)	(17:0)	0	1.06143	1.07106	0.954259	1.38503	0.705473	1.51438	0.796111	1.10494	6.73538	0.825674	1.27301	0.512403	1.01343	0.930184	1.88521	0.929112	0.752385	0.90373	1.46734	0.417905
CX	PC(16:0_18:1)	PC	(16:0_18:1)	(16:0)	(18:1)	0	567.14	734.229	695.518	2444.53	619.335	798.967	837.558	1398.78	4325.22	721.474	921.742	1019.72	814.931	998.846	2434.31	754.075	730.626	643.687	1.32061	0.465769
CX	PC(16:0_18:2)	PC	(16:0_18:2)	(16:0)	(18:2)	0	15.8319	34.1689	36.302	44.5394	31.0014	47.0124	28.0163	54.7964	231.531	32.5092	44.5416	40.6424	48.8066	41.3789	98.1166	40.698	34.3954	40.3113	1.79088	0.177715
CX	PC(16:0_20:3)	PC	(16:0_20:3)	(16:0)	(20:3)	0	15.1442	6.12942	11.1151	49.7126	6.20233	12.2504	6.61137	16.4756	63.9545	7.14528	12.084	11.444	14.4929	6.60701	27.9948	12.2975	22.8366	15.3902	1.25684	0.599135
CX	PC(16:0_20:4)	PC	(16:0_20:4)	(16:0)	(20:4)	0	123.482	145.072	122.905	268.558	124.786	85.1144	124.099	221.007	845.602	157.056	187.515	144.879	204.647	144.232	364.188	170.06	131.023	149.713	1.64535	0.206095
CX	PC(16:0_22:4)	PC	(16:0_22:4)	(16:0)	(22:4)	0	61.8417	66.7443	74.7539	161.486	56.044	73.8173	54.5162	100.884	380.747	62.9153	76.4317	74.7585	94.2072	62.0722	156.634	78.1435	83.3835	57.8179	1.38703	0.367172
CX	PC(16:0_22:6)	PC	(16:0_22:6)	(16:0)	(22:6)	0	87.1879	104.474	120.674	306.67	99.6825	122.753	87.318	164.029	665.872	98.4872	161.325	131.692	160.291	107	256.567	117.232	117.532	108.907	1.40917	0.372119
CX	PC(16:0e_16:0)	PC	(16:0e_16:0)	(16:0e)	(16:0)	0	0.980458	1.03606	0.837494	1.31858	0.596712	0.808776	0.71627	1.03035	5.54299	1.25207	1.18891	0.91221	1.20093	0.974011	2.28628	0.873902	0.736212	0.707281	1.71199	0.19785
CX	PC(16:1_14:0)	PC	(16:1_14:0)	(16:1)	(14:0)	0	0.187703	0.18715	0.394074	0.916255	0.209026	0.528096	0.193735	0.495154	1.67558	0.411689	0.428495	0.269464	0.401023	0.528315	0.331044	0.499479	0.327433	0.104414	1.27975	0.516559
CX	PC(16:1_20:4)	PC	(16:1_20:4)	(16:1)	(20:4)	0	1.62803	1.76886	2.84627	5.99368	1.66955	3.9672	1.96256	4.45229	20.6005	3.59106	0.660107	3.79378	2.69265	2.02994	7.3221	4.33401	3.88548	2.83756	1.70442	0.281762
CX	PC(16:1_22:6)	PC	(16:1_22:6)	(16:1)	(22:6)	0	1.34752	2.40801	2.70437	6.51038	1.80055	3.59111	1.71359	4.09561	18.3201	2.78165	3.59262	3.67242	3.01676	3.12468	6.86252	3.63875	2.48013	2.56679	1.65673	0.251663
CX	PC(16:1e_16:0)	PC	(16:1e_16:0)	(16:1e)	(16:0)	0	0.840038	0.914764	0.835674	1.61881	0.698943	0.593305	0.739753	0.933476	4.97374	1.11559	1.04237	0.894659	0.717851	0.804585	1.87326	0.842015	0.725037	0.768014	1.53394	0.289476
CX	PC(16:1e_20:4)	PC	(16:1e_20:4)	(16:1e)	(20:4)	0	0.70156	0.906335	1.02002	2.21602	0.698738	0.928271	0.684824	1.44281	5.04701	1.01642	0.984628	1.02764	1.10849	0.646753	1.86625	0.952121	1.03356	0.899555	1.35673	0.410952
CX	PC(17:0_18:1)	PC	(17:0_18:1)	(17:0)	(18:1)	0	2.11389	3.27067	3.55696	9.22647	2.99076	4.90002	2.76798	4.28988	22.4553	3.11015	4.58748	2.67274	3.04209	3.76683	7.88452	3.84223	3.06873	3.88129	1.40863	0.428331
CX	PC(17:0_20:4)	PC	(17:0_20:4)	(17:0)	(20:4)	0	1.25535	1.51429	1.79587	3.96081	1.22845	2.72206	1.27722	2.49672	9.45344	1.40414	1.83888	1.64982	2.07464	1.49643	3.10018	1.91092	1.78303	1.76077	1.30319	0.478827
CX	PC(17:0_22:6)	PC	(17:0_22:6)	(17:0)	(22:6)	0	0.742864	1.0954	1.28288	2.84801	1.19816	2.16312	0.948927	1.83399	6.64321	0.841024	1.4816	1.20133	1.5655	1.09276	2.60928	1.19306	1.03622	1.4077	1.25955	0.526453
CX	PC(17:1_16:0)	PC	(17:1_16:0)	(17:1)	(16:0)	0	2.39141	3.36186	3.61707	8.88963	2.84616	6.23611	2.88965	5.07123	21.4276	2.05155	3.91168	3.43819	4.15748	3.71922	8.60576	4.02656	3.34573	3.92872	1.32821	0.476762
CX	PC(17:1_18:1)	PC	(17:1_18:1)	(17:1)	(18:1)	0	0.415307	0.57538	0.627335	1.69481	0.561618	1.1431	0.507039	0.941737	3.97882	0.560648	0.802121	0.679448	0.804153	0.642114	1.49919	0.726044	0.607316	0.697838	1.36061	0.438642
CX	PC(18:0_16:0)	PC	(18:0_16:0)	(18:0)	(16:0)	0	19.0844	22.8292	15.9125	21.3587	13.5189	15.3291	13.0993	18.4779	111.869	18.6189	21.2678	18.6069	22.1783	16.1799	35.109	13.1532	13.5064	12.2988	1.62045	0.287719
CX	PC(18:0_18:1)	PC	(18:0_18:1)	(18:0)	(18:1)	0	49.4769	84.2543	74.7659	165.976	77.1743	74.8595	59.897	105.015	387.027	65.7483	102.342	80.8699	67.4483	62.3774	143.344	83.2164	71.4555	60.5159	1.30091	0.459332
CX	PC(18:0_20:1)	PC	(18:0_20:1)	(18:0)	(20:1)	0	1.35644	2.12233	2.123	4.50453	1.86385	1.21411	1.25828	1.58682	8.4312	1.38202	1.90122	1.37716	1.08072	1.69532	2.87163	1.69239	0.868088	1.26031	1.12594	0.758242
CX	PC(18:0_20:4)	PC	(18:0_20:4)	(18:0)	(20:4)	0	0.236047	0.132393	0.229068	0.564507	0.149949	0.294171	0.109161	0.419618	1.11516	0.236466	0.18353	0.221204	0.159478	0.217245	0.465777	0.173488	0.0947872	0.171377	1.1386	0.742088
CX	PC(18:0_22:4)	PC	(18:0_22:4)	(18:0)	(22:4)	0	3.77343	2.85938	5.06032	10.6527	2.69557	2.81185	3.44976	3.70963	16.9646	3.46871	5.5796	3.05066	3.60731	3.49944	6.73938	3.13895	2.81091	3.11452	1.18755	0.627502
CX	PC(18:0_22:5)	PC	(18:0_22:5)	(18:0)	(22:5)	0	3.01807	5.01828	3.98892	10.8612	3.63471	4.51076	3.4076	5.86498	19.4959	2.24127	5.69647	4.88024	6.22459	4.01484	12.5256	4.87263	4.18564	4.59327	1.36422	0.343765
CX	PC(18:0_22:6)	PC	(18:0_22:6)	(18:0)	(22:6)	0	27.847	36.5101	29.0801	82.4226	31.1802	31.9721	26.468	41.0926	158.878	29.4772	38.0362	45.1048	36.5974	23.7106	65.611	26.6154	26.2494	28.7416	1.25	0.520081
CX	PC(18:0e_16:0)	PC	(18:0e_16:0)	(18:0e)	(16:0)	0	0.225723	0.235389	0.00667791	0.0204146	0.00223259	0.00412459	0.00532998	0.173654	0.0139438	0.287409	0.295911	0.196334	0.174323	0.00377995	0.27818	0.00253344	0.0927579	0.00392914	1.60239	0.370357
CX	PC(18:0e_18:1)	PC	(18:0e_18:1)	(18:0e)	(18:1)	0	0.238098	0.318295	0.365525	0.730167	0.00279811	0.235774	0.235815	0.30964	1.35664	0.241773	0.0123569	0.0102317	0.132179	0.277543	0.43632	0.270628	0.16021	0.00308039	0.952653	0.922524
CX	PC(18:1_18:1)	PC	(18:1_18:1)	(18:1)	(18:1)	0	25.7122	34.7221	37.3114	88.0651	28.736	40.2557	25.463	46.8112	204.636	33.0058	42.1209	38.4591	44.9559	35.8255	81.8767	39.0898	33.2069	34.8373	1.43823	0.347189
CX	PC(18:1_20:4)	PC	(18:1_20:4)	(18:1)	(20:4)	0	34.8941	37.7415	35.1519	118.556	43.9944	44.4125	38.8626	79.5117	323.365	63.7425	36.8247	41.3629	51.8274	62.5637	93.1071	73.83	57.0099	59.9393	1.59505	0.285958
CX	PC(18:1_22:0)	PC	(18:1_22:0)	(18:1)	(22:0)	0	0.212959	0.529628	0.518082	0.895434	0.539131	0.290042	0.343221	0.447473	3.23055	0.344465	0.508526	0.33092	0.326392	0.427616	0.773683	0.510261	0.213077	0.352713	1.48692	0.452985
CX	PC(18:1_22:1)	PC	(18:1_22:1)	(18:1)	(22:1)	0	0.450297	0.659284	0.741608	2.15963	0.0139707	0.658322	0.41543	0.678338	0.046025	0.477554	0.446604	0.50104	0.514457	0.677649	1.02139	0.627005	0.364609	0.355627	0.696842	0.376933
CX	PC(18:1_22:6)	PC	(18:1_22:6)	(18:1)	(22:6)	0	20.4971	26.3267	31.585	69.6098	23.3857	34.5323	20.1302	37.4177	169.786	23.9581	32.9642	33.5905	38.4322	26.13	67.3578	30.7016	28.5634	30.4024	1.46312	0.334761
CX	PC(18:1_24:0)	PC	(18:1_24:0)	(18:1)	(24:0)	0	0.162565	0.295702	0.281732	0.691458	0.260403	0.177911	0.182792	0.195467	1.83611	0.168854	0.270498	0.126908	0.12587	0.347139	0.40193	0.28763	0.0880251	0.183139	1.36514	0.570598
CX	PC(18:1_24:1)	PC	(18:1_24:1)	(18:1)	(24:1)	0	0.173318	0.283581	0.272691	0.905589	0.270365	0.234173	0.181413	0.244004	1.0114	0.186202	0.277339	0.17634	0.168041	0.298219	0.195382	0.280007	0.119011	0.207353	0.910454	0.810816
CX	PC(18:1D7_15:0)	PC	(18:1D7_15:0)	(18:1D7)	(15:0)	0	4.4984	7.14795	7.13733	15.4323	5.16477	6.66049	5.34594	9.5459	54.5289	7.5067	10.4251	6.52881	11.9363	8.97364	18.3551	6.7439	6.71273	6.14652	1.80995	0.230606
CX	PC(18:1e_16:0)	PC	(18:1e_16:0)	(18:1e)	(16:0)	0	5.24834	5.5792	6.97269	12.8689	4.72935	7.19934	4.75058	8.24026	36.7783	6.22447	8.54917	6.18327	7.96254	7.09931	18.1421	8.38739	6.98946	6.73973	1.62703	0.19963
CX	PC(18:2_22:6)	PC	(18:2_22:6)	(18:2)	(22:6)	0	1.74737	2.3437	2.83034	6.95573	2.02717	3.5228	2.03205	4.62039	18.4206	2.85908	3.82057	3.70738	4.26675	2.7587	7.04169	2.98219	2.66723	3.11117	1.58393	0.271849
CX	PC(18:3e_18:0)	PC	(18:3e_18:0)	(18:3e)	(18:0)	0	0.168908	0.217808	0.285038	0.865068	0.218228	0.305493	0.162666	0.343091	1.37659	0.203153	0.285355	0.186205	0.222261	0.159994	0.275593	0.223803	0.194351	0.241042	1.05002	0.911269
CX	PC(20:1_18:1)	PC	(20:1_18:1)	(20:1)	(18:1)	0	1.56933	1.90811	2.81987	6.16573	3.19941	3.10453	1.25675	4.08978	18.3566	2.00641	4.04998	2.00578	3.14394	3.25465	5.90476	2.25072	2.36585	1.6365	1.49212	0.397741
CX	PC(20:1_22:6)	PC	(20:1_22:6)	(20:1)	(22:6)	0	0.643506	0.867251	1.07093	2.38947	0.66792	1.07902	0.630913	1.59386	5.35615	0.78555	1.18234	1.15486	1.13817	0.712262	1.78089	0.915341	0.819639	0.979632	1.32618	0.470523
CX	PC(20:4_22:6)	PC	(20:4_22:6)	(20:4)	(22:6)	0	3.0917	3.13824	5.21612	12.7874	2.88878	5.89894	3.24413	4.6701	28.6934	4.74249	6.11982	6.14573	4.92696	4.6807	9.2481	6.49261	4.97223	4.17173	1.56723	0.287479
CX	PC(20:4e_16:0)	PC	(20:4e_16:0)	(20:4e)	(16:0)	0	0.538221	0.538393	0.639041	1.40725	0.528972	0.785501	0.506286	1.00066	3.79086	0.69525	0.713737	0.745596	0.869326	0.528626	1.54608	0.757572	0.667346	0.677944	1.47937	0.304763
CX	PC(20:4e_18:0)	PC	(20:4e_18:0)	(20:4e)	(18:0)	0	0.0994324	0.13149	0.222895	0.304897	0.162824	0.176825	0.104324	0.324707	1.0769	0.131441	0.213674	0.175619	0.196829	0.0881577	0.471122	0.273411	0.192313	0.146542	1.5535	0.302891
CX	PC(22:4_20:4)	PC	(22:4_20:4)	(22:4)	(20:4)	0	1.02561	1.11729	1.28147	3.11456	0.932141	1.56421	0.839493	1.8356	7.93786	1.51676	1.4073	1.5475	1.88065	1.18375	3.06749	1.2881	1.44276	1.20282	1.53539	0.289699
CX	PC(22:4_22:6)	PC	(22:4_22:6)	(22:4)	(22:6)	0	0.353093	0.275916	0.536916	1.396	0.352043	0.633333	0.321762	0.736905	3.43669	0.568877	0.649772	0.668788	0.729359	0.474296	1.14913	0.664821	0.582728	0.480439	1.63352	0.264878
CX	PC(22:6_22:6)	PC	(22:6_22:6)	(22:6)	(22:6)	0	0.0820324	1.43871	1.8821	4.52305	1.44748	2.45994	1.35217	2.86971	11.0756	1.63507	2.48488	2.64991	2.67411	1.69133	3.97544	2.10947	1.92033	1.84047	1.59732	0.257891
CX	PC(29:1_8:0)	PC	(29:1_8:0)	(29:1)	(8:0)	0	0.102146	0.142789	0.149279	0.397711	0.142589	0.202173	0.134555	0.1398	0.586586	0.0633699	0.156399	0.111176	0.100221	0.122378	0.257061	0.147781	0.0716421	0.127859	0.989041	0.974301
CX	PE(16:0_16:1)	PE	(16:0_16:1)	(16:0)	(16:1)	0	3.41819	4.48865	7.67506	1.63813	8.3366	5.03411	3.25077	1.50568	0.826609	0.951708	2.25128	3.22573	2.63903	2.545	1.94022	2.25832	3.14638	2.84759	0.512219	0.0489407
CX	PE(16:0_18:1)	PE	(16:0_18:1)	(16:0)	(18:1)	0	117.401	162.799	103.567	103.724	158.402	88.7733	113.459	86.1671	76.1296	107.381	100.096	81.0506	73.5148	58.551	90.4786	67.1382	58.4443	104.271	0.699615	0.012365
CX	PE(16:0_20:4)	PE	(16:0_20:4)	(16:0)	(20:4)	0	482.884	631.937	400.27	456.577	577.391	384.148	427.352	393.456	267.083	403.528	339.803	311.23	339.767	215.52	363.766	307.57	261.128	382.871	0.680288	0.00180686
CX	PE(16:0_22:4)	PE	(16:0_22:4)	(16:0)	(22:4)	0	52.0245	67.0156	34.7656	32.9248	55.1144	35.7528	38.9009	34.9015	25.7597	43.3594	33.2017	30.9046	34.384	21.7336	33.6593	27.9884	24.5949	35.9089	0.709151	0.025777
CX	PE(16:0_22:6)	PE	(16:0_22:6)	(16:0)	(22:6)	0	1212.81	1857.53	1124.89	1074.78	1845.98	1230.7	1193.19	1182.91	793.971	1013.61	1056.26	1106.99	1175.76	712.5	1249.42	870.396	675.986	1189.63	0.734475	0.0191111
CX	PE(16:0p_18:1)	PE	(16:0p_18:1)	(16:0p)	(18:1)	0	133.414	224.86	135.251	110.709	204.655	82.6752	113.831	80.494	80.1172	111.649	104.013	81.5919	64.5973	74.5392	82.6812	93.2696	44.407	106.282	0.621166	0.0299385
CX	PE(16:0p_22:4)	PE	(16:0p_22:4)	(16:0p)	(22:4)	0	279.141	397.722	250.655	226.424	344.341	210.959	252.774	214.549	177.569	245.645	198.882	168.738	159.554	117.9	184.8	179.948	141.706	205.185	0.654216	0.00467327
CX	PE(16:0p_22:5)	PE	(16:0p_22:5)	(16:0p)	(22:5)	0	22.8888	31.0255	13.9186	18.6884	22.5265	25.211	20.8445	17.7756	18.3643	28.5977	19.5531	14.7198	21.8651	16.2761	25.8022	17.3318	15.1631	21.3893	0.921165	0.476632
CX	PE(16:1_18:1)	PE	(16:1_18:1)	(16:1)	(18:1)	0	29.3394	52.3349	30.4891	30.1311	39.384	31.8975	31.5008	32.9481	21.9281	30.7191	27.2615	30.8732	24.0954	19.2052	28.166	21.3282	16.6927	32.042	0.726011	0.0120578
CX	PE(16:1_20:4)	PE	(16:1_20:4)	(16:1)	(20:4)	0	17.7389	15.0585	12.854	15.5297	14.2161	22.6944	15.5899	13.7767	11.8302	21.7057	16.7057	14.7562	15.5601	9.74651	15.9199	15.5464	13.2988	12.874	0.928579	0.458849
CX	PE(16:1_22:6)	PE	(16:1_22:6)	(16:1)	(22:6)	0	14.8772	22.2458	15.9859	16.9719	20.1379	22.9877	15.2475	18.904	15.911	18.0839	16.7924	19.5126	17.3766	12.0819	18.5633	18.4875	12.2239	17.3371	0.903216	0.21729
CX	PE(16:1e_20:4)	PE	(16:1e_20:4)	(16:1e)	(20:4)	0	326.434	482.509	292.765	257.154	346.139	296.097	284.462	288.478	233.082	350.392	234.608	240.58	233.874	168.191	257.378	226.712	202.957	286.296	0.756499	0.0200555
CX	PE(16:1e_22:4)	PE	(16:1e_22:4)	(16:1e)	(22:4)	0	171.982	222.811	128.929	131.216	176.318	124.692	138.664	131.902	92.6398	157.307	107.988	105	111.431	76.7329	121.439	120.419	95.9148	133.185	0.731867	0.0134067
CX	PE(16:1e_22:6)	PE	(16:1e_22:6)	(16:1e)	(22:6)	0	2264.45	3157.24	1817.02	1858.14	2922.56	1811.86	2000.9	1919.13	1411.34	1866.85	1727.89	1709.66	1790.16	1116.66	1816.43	1456.02	1199.57	2055.09	0.727819	0.0159802
CX	PE(17:0_22:6)	PE	(17:0_22:6)	(17:0)	(22:6)	0	25.8852	42.674	27.7419	25.2272	47.2478	47.2484	33.2394	28.8249	16.2928	21.7148	23.6046	20.3567	23.4259	16.576	24.9639	18.5251	14.1155	31.4876	0.607182	0.00421278
CX	PE(18:0_18:1)	PE	(18:0_18:1)	(18:0)	(18:1)	0	5.07075	7.20155	4.63092	3.71177	8.23294	3.06424	3.98841	2.10182	1.90055	1.8519	2.55083	2.52769	2.23838	0.82487	2.1581	0.616749	0.863583	2.42213	0.377972	0.0043394
CX	PE(18:0_20:4)	PE	(18:0_20:4)	(18:0)	(20:4)	0	1406.09	1676.38	1029.59	1088.94	1390.78	1017.57	1115.62	953.384	755.392	1219.61	826.946	798.36	826.42	608.518	963.221	846.587	733.466	999.61	0.709057	0.00563327
CX	PE(18:0_22:4)	PE	(18:0_22:4)	(18:0)	(22:4)	0	163.366	228.107	134.726	121.949	182.059	121.691	145.301	113.97	100.132	144.112	114.49	99.9199	101.657	85.7579	127.036	106.264	81.1815	127.686	0.718801	0.0178004
CX	PE(18:0_22:5)	PE	(18:0_22:5)	(18:0)	(22:5)	0	63.1094	118.931	65.7351	40.7009	82.3855	77.6156	69.0469	56.5283	55.9274	75.0368	61.6247	49.6859	67.042	54.4011	85.8364	57.5627	44.1051	72.354	0.869016	0.322948
CX	PE(18:0_22:6)	PE	(18:0_22:6)	(18:0)	(22:6)	0	2050.89	3021.79	1714.47	1697.42	3000.37	1879.96	1991.3	1793.96	1240.69	1610	1786.37	1509.95	1712.97	1050.75	1831.21	1308.77	1005.44	1836.72	0.694704	0.0126432
CX	PE(18:0e_22:6)	PE	(18:0e_22:6)	(18:0e)	(22:6)	0	42.6533	58.5027	40.2393	38.4646	57.9859	34.1315	36.8757	35.0559	29.1587	44.5245	35.238	29.4549	31.5305	20.981	35.2997	33.819	29.4581	37.4363	0.760436	0.0248911
CX	PE(18:0p_18:1)	PE	(18:0p_18:1)	(18:0p)	(18:1)	0	61.9407	116.566	65.9948	50.5515	109.11	29.8808	54.1732	33.9314	29.9962	32.8822	43.8441	32.7351	24.9791	29.382	24.3823	36.2088	15.5868	43.607	0.480481	0.0197983
CX	PE(18:0p_22:4)	PE	(18:0p_22:4)	(18:0p)	(22:4)	0	100.122	126.35	70.2059	79.1288	120.607	57.8688	86.8033	70.2582	49.8527	77.8826	58.8564	49.8388	47.4574	38.7648	54.0609	57.2023	40.9984	67.0425	0.609501	0.00484852
CX	PE(18:0p_22:5)	PE	(18:0p_22:5)	(18:0p)	(22:5)	0	54.5289	77.7564	50.6195	47.9094	72.0912	44.7262	48.7783	44.8953	37.2967	58.2362	45.4883	38.0319	40.7244	28.4808	46.838	43.1653	36.449	48.7882	0.76772	0.0299984
CX	PE(18:0p_22:6)	PE	(18:0p_22:6)	(18:0p)	(22:6)	0	802.203	1156.68	607.107	646.175	1146.53	555.506	708.152	678.303	465.407	589.999	636.469	557.199	556.997	378.038	613.814	508.065	392.501	672.636	0.681976	0.0204637
CX	PE(18:1_18:1)	PE	(18:1_18:1)	(18:1)	(18:1)	0	150.755	224.498	123.43	121.939	194.112	115.913	148.202	113.124	97.3753	127.173	146.076	116.378	93.9031	84.7365	137.448	97.5658	81.5452	149.914	0.759826	0.0518433
CX	PE(18:1_20:4)	PE	(18:1_20:4)	(18:1)	(20:4)	0	646.967	800.983	614.015	636.476	790.414	599.655	550.662	517.861	370.603	588.782	542.234	526.43	478.486	327.287	548.248	477.57	371.657	590.222	0.747952	0.00372558
CX	PE(18:1_22:6)	PE	(18:1_22:6)	(18:1)	(22:6)	0	362.812	535.139	320.309	333.059	576.072	399.106	342.107	327.706	263.665	322.619	313.735	329.623	355.245	210.818	353.477	273.695	197.365	354.958	0.744659	0.0272137
CX	PE(18:1e_18:1)	PE	(18:1e_18:1)	(18:1e)	(18:1)	0	65.1083	137.323	69.0934	53.1868	122.127	31.4196	60.2494	38.1671	33.8431	33.9121	48.6393	36.7383	26.6565	35.3542	28.0797	40.1257	17.0375	47.6323	0.482794	0.0277454
CX	PE(18:1e_20:1)	PE	(18:1e_20:1)	(18:1e)	(20:1)	0	11.9266	21.9938	10.142	5.68066	14.349	4.20716	8.50415	4.02444	6.35518	6.13589	6.35583	4.12454	3.9135	4.30969	3.89569	4.72112	1.85372	4.77424	0.459638	0.0385411
CX	PE(18:1e_20:4)	PE	(18:1e_20:4)	(18:1e)	(20:4)	0	302.697	420.792	259.477	246.088	375.255	221.473	267.159	232.571	188.361	271.307	210.7	176.364	170.332	122.98	191.255	190.66	142.754	216.15	0.647036	0.00437324
CX	PE(18:1e_22:4)	PE	(18:1e_22:4)	(18:1e)	(22:4)	0	118.798	148.173	81.7576	93.3469	142.789	68.2688	102.067	82.6064	58.2548	91.2903	69.1216	58.145	56.1248	45.7219	63.398	66.8112	48.3122	79.4224	0.607875	0.00487375
CX	PE(18:1e_22:5)	PE	(18:1e_22:5)	(18:1e)	(22:5)	0	11.8757	19.2537	10.3802	9.44477	14.1053	10.5946	11.9026	9.83944	8.13799	13.7116	10.2503	8.57696	9.19395	7.49976	11.5382	9.3463	6.99088	11.3519	0.793441	0.081053
CX	PE(18:1e_22:6)	PE	(18:1e_22:6)	(18:1e)	(22:6)	0	857.563	1238.31	648.558	690.966	1218.15	586.877	761.139	723.66	494.006	632.382	674.982	595.968	598.536	401.54	653.405	540.071	418.165	716.722	0.681111	0.0202519
CX	PE(18:1p_20:1)	PE	(18:1p_20:1)	(18:1p)	(20:1)	0	21.6819	44.1858	27.5991	25.6472	44.7522	13.3059	22.3609	15.052	11.9402	13.6827	18.494	12.5299	9.07952	10.3312	9.75696	12.0827	6.28165	18.4483	0.457169	0.0101832
CX	PE(18:1p_22:4)	PE	(18:1p_22:4)	(18:1p)	(22:4)	0	78.7693	112.795	76.1574	88.0645	110.429	54.7239	69.0092	67.9151	42.2862	63.3791	55.4466	47.6157	48.981	33.1401	45.9156	44.8847	27.8858	58.1227	0.568699	0.00127011
CX	PE(18:2_20:4)	PE	(18:2_20:4)	(18:2)	(20:4)	0	14.0767	11.3845	10.2052	12.554	12.6571	14.6832	9.72818	10.247	11.4133	6.84649	10.4923	13.2544	8.43555	7.72995	12.637	9.03702	8.13843	11.5421	0.833418	0.0545665
CX	PE(18:2_22:6)	PE	(18:2_22:6)	(18:2)	(22:6)	0	42.7224	54.8112	37.6632	39.0401	49.8746	49.3407	34.8987	40.908	31.759	33.882	30.9307	35.0037	38.4246	23.4395	39.2223	35.906	22.3647	39.5474	0.756985	0.00428553
CX	PE(18:2e_18:1)	PE	(18:2e_18:1)	(18:2e)	(18:1)	0	146.984	303.258	180.727	172.653	291.32	130.329	140.75	132.123	101.069	127.116	133.34	109.042	86.0013	76.6218	94.6326	117.253	62.0186	158.535	0.56904	0.0140397
CX	PE(18:2e_20:1)	PE	(18:2e_20:1)	(18:2e)	(20:1)	0	22.906	48.6217	32.8875	27.5538	48.7886	15.0409	23.6525	16.8216	12.7888	16.7371	19.7155	14.7962	11.0321	12.1722	10.2911	15.8603	6.99223	19.6347	0.474098	0.0118462
CX	PE(18:2e_20:4)	PE	(18:2e_20:4)	(18:2e)	(20:4)	0	416.563	551.293	369.497	449.213	478.33	352.364	359.682	363.093	246.472	377.268	316.843	322.986	284.044	152.628	265.196	283.045	226.884	350.02	0.676732	0.000910808
CX	PE(18:2e_22:6)	PE	(18:2e_22:6)	(18:2e)	(22:6)	0	848.844	1193.7	725.634	828.045	1096.91	761.317	815.063	791.666	524.723	767.126	676.815	688.473	668.587	375.137	628.39	547.576	466.662	799.848	0.696012	0.00276036
CX	PE(18:2p_20:4)	PE	(18:2p_20:4)	(18:2p)	(20:4)	0	12.1793	16.0919	13.7853	18.972	18.5247	19.105	12.797	16.9477	9.76157	9.0591	9.62253	10.1276	13.6919	7.50038	13.6432	14.822	8.80977	5.31889	0.637724	0.000669393
CX	PE(18:2p_22:6)	PE	(18:2p_22:6)	(18:2p)	(22:6)	0	14.1249	21.0004	14.0709	14.6466	19.1366	22.3117	12.2686	16.2256	13.0533	16.6936	13.1736	14.9471	18.0128	10.3196	18.0367	13.3192	9.38677	15.1898	0.849914	0.138731
CX	PE(20:1_18:1)	PE	(20:1_18:1)	(20:1)	(18:1)	0	9.77384	16.2733	10.4417	9.83877	17.2522	6.32332	7.3949	4.84049	5.49069	6.31819	6.77323	6.22964	4.63958	4.91738	5.00028	6.54069	2.26475	6.70854	0.53454	0.0188642
CX	PE(20:4_22:6)	PE	(20:4_22:6)	(20:4)	(22:6)	0	36.2395	43.3692	38.856	40.025	41.5331	47.8355	30.1757	42.8772	35.5768	43.5486	38.0711	38.9883	34.7408	21.8061	33.6704	39.7723	24.2997	32.3453	0.854615	0.0570054
CX	PE(22:4_20:4)	PE	(22:4_20:4)	(22:4)	(20:4)	0	27.3959	32.221	20.0064	18.8561	23.0954	28.1913	16.3552	19.6837	18.2339	26.225	10.1397	17.936	20.2746	14.024	19.7511	19.311	15.0908	17.3614	0.767891	0.0403996
CX	PE(22:4_22:6)	PE	(22:4_22:6)	(22:4)	(22:6)	0	99.6111	126.766	85.6085	96.834	113.478	113.847	85.9192	100.378	82.8731	91.5997	80.1873	95.2775	97.3801	59.8502	77.3922	88.6585	57.2677	86.2831	0.794482	0.00649842
CX	PE(22:6_22:6)	PE	(22:6_22:6)	(22:6)	(22:6)	0	41.9973	55.2561	47.3644	54.3813	58.8983	59.866	43.5209	51.3239	39.6094	39.0478	41.1631	46.7739	44.7608	26.6903	39.3409	43.321	27.5722	39.4334	0.751731	0.00109289
CX	PG(16:0_16:0)	PG	(16:0_16:0)	(16:0)	(16:0)	0	2.81601	5.34739	2.35465	1.85459	2.4628	2.32485	2.77023	1.64348	1.99676	1.49239	2.9711	3.72288	1.24551	1.26864	3.8817	0.413152	1.39933	3.66024	0.817714	0.397766
CX	PG(16:0_18:1)	PG	(16:0_18:1)	(16:0)	(18:1)	0	44.4744	56.1105	54.8146	35.8861	54.43	64.1246	45.1379	52.4289	45.8994	51.6135	64.5574	52.8551	39.9316	33.3054	52.324	39.261	26.4412	50.5487	0.896867	0.277415
CX	PG(16:0_20:4)	PG	(16:0_20:4)	(16:0)	(20:4)	0	29.3124	37.5872	35.2452	24.6062	33.1011	38.0305	28.7797	38.3752	30.64	33.4943	33.1515	45.9013	33.3435	17.6095	37.6502	26.7408	25.2526	37.2641	0.969064	0.74068
CX	PG(16:0_22:6)	PG	(16:0_22:6)	(16:0)	(22:6)	0	1.07831	1.09779	1.76996	0.740214	1.25708	1.14822	1.04658	1.19651	0.638911	1.00479	1.35729	1.50327	1.25337	0.617426	1.27292	0.634026	0.740137	1.35146	0.889037	0.40287
CX	PG(18:0_20:4)	PG	(18:0_20:4)	(18:0)	(20:4)	0	26.2046	38.8123	31.9095	20.5771	25.7956	32.8561	27.6479	30.5424	22.04	25.2117	27.5436	28.7189	22.3089	12.1182	27.2977	16.2545	11.0111	26.5089	0.74766	0.0193533
CX	PG(18:1_20:4)	PG	(18:1_20:4)	(18:1)	(20:4)	0	1.35696	1.5798	1.67134	1.32158	1.41608	1.59718	1.53001	1.59995	1.43231	1.57106	1.64914	2.006	1.44236	0.717206	1.52312	1.14379	0.975177	1.65429	0.935281	0.455061
CX	PG(20:4_22:6)	PG	(20:4_22:6)	(20:4)	(22:6)	0	9.24155	9.66318	12.1215	8.3903	10.2657	12.1391	9.50263	13.3524	9.42844	10.6095	11.5807	10.6915	10.8835	5.28508	8.91731	9.11298	6.70025	9.81775	0.878895	0.162096
CX	PG(22:6_22:6)	PG	(22:6_22:6)	(22:6)	(22:6)	0	22.7879	24.7551	30.9542	25.3341	30.357	32.3432	24.9018	31.4492	21.9477	26.158	28.7379	31.8339	29.7196	13.2303	25.6732	26.2725	21.1579	27.2954	0.904607	0.233025
CX	PI(16:0_20:4)	PI	(16:0_20:4)	(16:0)	(20:4)	0	118.709	189.654	154.554	111.895	141.551	129.863	137.053	117.949	101.006	133.554	143.229	132.093	77.1565	82.9249	143.091	110.316	77.5691	118.51	0.813238	0.0520424
CX	PI(16:0_22:6)	PI	(16:0_22:6)	(16:0)	(22:6)	0	14.0143	21.3649	17.4565	13.6671	21.2316	19.7134	15.999	15.6622	13.1161	12.2755	17.9046	17.3444	12.3067	10.0833	16.2652	11.9839	7.83416	15.4334	0.773767	0.0184759
CX	PI(18:0_20:4)	PI	(18:0_20:4)	(18:0)	(20:4)	0	505.194	621.704	467.972	401.916	492.561	364.906	449.701	311.138	275.466	428.984	342.994	313.584	191.727	266.383	391.812	330.437	204.11	368.624	0.689138	0.00478322
CX	PI(18:0_22:6)	PI	(18:0_22:6)	(18:0)	(22:6)	0	10.0109	17.6587	12.1064	8.98777	18.3597	11.8501	11.4195	8.4952	8.16112	7.82694	12.3362	9.88455	5.16207	7.89497	10.7852	7.02797	2.54371	8.91949	0.651582	0.0178756
CX	PI(18:1_20:4)	PI	(18:1_20:4)	(18:1)	(20:4)	0	127.428	151.708	136.437	115.817	126.642	135.44	121.238	125.08	120.885	137.904	126.553	129.911	81.4118	86.3674	126.841	129.111	85.9306	122.965	0.883164	0.072315
CX	PS(18:1_18:1)	PS	(18:1_18:1)	(18:1)	(18:1)	0	6.91859	11.8636	7.53587	8.1529	14.8232	5.85794	9.55165	4.85263	7.08335	5.05782	12.0183	10.3303	10.6089	7.61405	12.1613	4.5282	2.24695	16.682	1.01594	0.939522
CX	PS(20:4_22:6)	PS	(20:4_22:6)	(20:4)	(22:6)	0	17.411	20.3575	16.9906	17.0539	19.5656	21.9589	13.9695	19.9325	19.0522	21.6113	17.2071	16.6842	14.9166	10.6174	16.0336	16.9817	10.9512	15.7287	0.868158	0.0975484
CX	SM(d18:0_18:2)	SM	(d18:0_18:2)	(d18:0)	(18:2)	0	15.2163	14.7058	9.45009	30.9239	8.85941	6.54883	12.3133	0.610384	10.584	11.3059	8.91242	14.2773	16.6678	11.0604	13.9624	37.0855	13.3477	9.9916	1.19394	0.565806
CX	SM(d18:1_24:1)	SM	(d18:1_24:1)	(d18:1)	(24:1)	0	1.94512	2.43476	1.45639	0.787208	1.41043	0.610563	1.28697	0.897271	1.44536	1.79548	1.56055	1.7582	1.00023	2.45072	0.537642	0.852863	0.711393	1.47343	1.00369	0.986224
CX	SM(d32:1)	SM	(d32:1)	(d32:1)	0	0	0.57496	0.473822	0.608934	0.494482	0.365955	0.664503	0.392277	0.635679	0.929079	0.828269	0.770443	1.01832	0.722689	1.05905	0.873179	0.994655	1.01047	0.833494	1.7175	3.68e-06
CX	SM(d34:1)	SM	(d34:1)	(d34:1)	0	0	16.0417	18.7934	10.298	7.65901	10.3203	9.37816	12.0794	13.0054	22.1171	17.3185	13.6486	19.0922	14.9419	19.2489	13.1649	12.5508	18.6202	13.8736	1.34933	0.0220325
CX	SM(d34:2)	SM	(d34:2)	(d34:2)	0	0	2.20458	2.2306	2.80238	1.87844	1.0822	2.22554	2.11096	3.65171	4.05891	3.34482	3.35555	3.32628	3.37151	3.85699	3.42017	3.57983	5.28765	3.0254	1.61118	0.000862228
CX	SM(d36:0)	SM	(d36:0)	(d36:0)	0	0	0.223756	0.524413	0.148259	0.0322804	0.0465287	0.0967453	0.0256329	0.0536042	0.569791	1.85996	0.480916	0.416983	0.396557	0.240584	0.225552	0.196978	0.336633	0.0871384	3.3433	0.0727565
CX	SM(d36:1)	SM	(d36:1)	(d36:1)	0	0	120.073	76.4701	46.7175	30.0281	40.0148	34.9498	57.3665	53.3944	106.746	120.118	90.5416	96.285	101.865	69.7336	61.5088	53.5392	72.749	73.3424	1.47521	0.047058
CX	SM(d36:2)	SM	(d36:2)	(d36:2)	0	0	72.8572	131.193	66.0251	51.3906	85.2255	44.2954	108.228	63.2937	135.659	124.357	113.001	117.38	131.023	63.419	54.1829	61.932	177.618	108.467	1.39698	0.0724026
CX	SM(d38:1)	SM	(d38:1)	(d38:1)	0	0	1.9315	1.44579	1.22641	0.137847	0.345955	0.543595	0.635142	0.734931	3.28649	2.25919	2.73783	1.90181	1.90317	0.788655	0.76717	0.845856	0.701663	0.615207	1.80622	0.0784028
CX	SM(d38:2)	SM	(d38:2)	(d38:2)	0	0	0.303363	0.0759831	0.400812	0.219799	0.121797	0.190595	0.158247	0.0695159	0.292056	0.047788	0.130443	0.320325	0.165618	0.200624	0.079247	0.22682	0.1916	0.139941	0.932122	0.792822
CX	SM(d40:2)	SM	(d40:2)	(d40:2)	0	0	0.444679	0.374243	0.670297	0.144384	0.567831	0.253424	0.411395	0.295285	0.645369	0.650088	0.654625	0.565876	0.311486	0.909658	0.364366	0.275416	0.360824	0.663392	1.3667	0.119435
CX	SM(d42:2)	SM	(d42:2)	(d42:2)	0	0	3.59342	4.81481	3.85987	1.946	3.55181	1.75023	3.09469	2.09156	4.60385	3.12952	4.74335	3.73003	2.8956	5.56707	2.39401	2.38594	2.4779	4.33679	1.17443	0.319848
CX	SM(d42:3)	SM	(d42:3)	(d42:3)	0	0	1.23075	1.07265	0.910562	0.748597	1.14155	0.738255	0.934846	0.94356	1.50144	1.13277	1.40449	0.96789	1.01526	1.37122	0.969425	0.86475	1.0073	1.06423	1.17074	0.0945247
CX	SM(d44:5)	SM	(d44:5)	(d44:5)	0	0	0.428444	0.575762	0.500241	0.236842	0.360207	0.160799	0.341652	0.203027	0.470587	0.279332	0.474705	0.372572	0.289653	0.560678	0.230867	0.261796	0.221743	0.410503	1.01816	0.921929
CX	SM(t35:2)	SM	(t35:2)	(t35:2)	0	0	0.425763	0.513479	0.491764	0.42062	0.504739	0.289563	0.309975	0.486945	0.420637	0.213022	0.406756	0.392191	0.277435	0.292885	0.215158	0.320366	0.21783	0.417541	0.737487	0.0154895
CX	SM(t36:0)	SM	(t36:0)	(t36:0)	0	0	1.51641	1.25558	1.39733	0.860708	1.01959	1.35563	0.916172	1.44292	1.52482	1.15044	1.21946	1.13038	1.16655	1.18153	1.04937	1.10468	1.6305	1.27401	1.01854	0.836771
CX	SM(t39:4)	SM	(t39:4)	(t39:4)	0	0	0.59572	0.251328	0.532588	0.186293	0.203454	0.11817	0.237942	0.238878	0.248501	0.193019	0.160462	0.117881	0.141084	0.152989	0.254521	0.186598	0.203566	0.312406	0.666909	0.158731
LV	AcCa(14:0)	AcCa	(14:0)	(14:0)	0	0	0.181982	0.300678	0.212112	0.565665	0.269152	0.332984	0.139081	0.232553	0.738991	0.230889	0.293269	0.356871	0.259036	0.35848	0.270064	0.221286	0.930419	0.41728	1.4597	0.167688
LV	AcCa(14:1)	AcCa	(14:1)	(14:1)	0	0	0.0869978	0.061995	0.0939815	0.209628	0.195582	0.192167	0.0797441	0.100007	0.452753	0.0908916	0.172239	0.169523	0.136351	0.161501	0.144582	0.0897292	0.539804	0.328657	1.79279	0.0859945
LV	AcCa(16:0)	AcCa	(16:0)	(16:0)	0	0	0.852462	1.22595	1.15057	2.63988	1.13934	1.37687	0.72848	1.21283	3.47093	0.962991	1.19306	1.24993	2.07061	1.32678	1.22513	1.62548	3.90323	2.04739	1.47781	0.126172
LV	AcCa(16:1)	AcCa	(16:1)	(16:1)	0	0	0.28995	0.445851	0.257705	0.575023	0.446015	0.364484	0.254479	0.274656	0.782484	0.193256	0.352233	0.345042	0.395855	0.399469	0.290859	0.310054	1.34703	0.556108	1.36784	0.269041
LV	AcCa(17:0)	AcCa	(17:0)	(17:0)	0	0	0.026732	0.0345362	0.0249854	0.0593228	0.0234924	0.02662	0.0140706	0.0295468	0.0699891	0.0317633	0.0268927	0.0375996	0.0233056	0.0272363	0.0272928	0.0266775	0.031519	0.0640058	1.22448	0.352588
LV	AcCa(18:0)	AcCa	(18:0)	(18:0)	0	0	0.625356	0.903227	0.640401	1.78453	0.777717	0.783053	0.413942	1.03963	2.05006	0.782934	0.749212	0.75901	0.6064	0.870542	0.59923	0.537016	1.0845	1.16669	1.05692	0.810583
LV	AcCa(18:1)	AcCa	(18:1)	(18:1)	0	0	1.48778	2.25067	1.23431	2.05826	1.39684	1.86718	1.12468	1.11112	4.16085	0.965718	1.32966	1.95208	2.76953	1.94972	1.35918	1.95332	6.26538	2.29152	1.59587	0.106036
LV	AcCa(18:2)	AcCa	(18:2)	(18:2)	0	0	0.662697	0.641153	0.650663	0.634372	0.564119	0.641361	0.334837	0.42927	1.60392	0.511731	0.499534	0.568664	1.38511	0.634798	0.3987	0.530048	2.61138	0.776395	1.67079	0.126253
LV	AcCa(20:0)	AcCa	(20:0)	(20:0)	0	0	0.0353423	0.048588	0.035455	0.133875	0.0539115	0.143644	0.0714317	0.142735	0.116865	0.0473059	0.054153	0.0690846	0.0568044	0.18444	0.145394	0.133555	0.214467	0.272643	1.55759	0.138308
LV	AcCa(20:1)	AcCa	(20:1)	(20:1)	0	0	0.069318	0.121755	0.0817926	0.46214	0.203171	0.15789	0.0862216	0.1493	0.239106	0.11464	0.124392	0.161692	0.0888547	0.133816	0.131257	0.0891982	0.439777	0.392213	1.15047	0.683609
LV	AcCa(20:2)	AcCa	(20:2)	(20:2)	0	0	0.0172148	0.0749919	0.0450541	0.262385	0.117647	0.0374478	0.0373902	0.101266	0.206005	0.0564	0.068534	0.087417	0.0548826	0.0457236	0.0532413	0.0114809	0.22774	0.158083	1.11856	0.781394
LV	AcCa(22:1)	AcCa	(22:1)	(22:1)	0	0	0.0107388	0.00954413	0.0123478	0.045711	0.0321656	0.0441996	0.041074	0.0390185	0.0139051	0.0118246	0.00472984	0.025028	0.0104303	0.0253952	0.0774306	0.0458744	0.0371994	0.0900737	1.16488	0.660281
LV	Cer(d18:1_24:4)	Cer	(d18:1_24:4)	(d18:1)	(24:4)	0	0.187455	0.429264	0.67416	0.36535	0.809939	0.169074	0.0199087	0	0.521481	0.22358	0.44513	0.0429345	0.250878	0	0	0	0.0266328	0	0.455156	0.164476
LV	Cer(m18:1_24:0+O)	Cer	(m18:1_24:0+O)	(m18:1)	(24:0+O)	0	0.468359	0.504199	0.525004	1.14187	0.466146	0.298437	0.25191	0.405696	0.119104	0.662582	0.342964	0.178361	0.384207	0.366118	0.171109	0.100946	0.297247	0.263073	0.568386	0.072241
LV	Cer(t28:1)	Cer	(t28:1)	(t28:1)	0	0	0.436097	0.303045	0.373584	0.397445	0.321493	0	0.00210141	0.00613956	0	0	0.358403	0.236484	0.763093	0.31936	0.45579	0.284836	0.462253	0.00764849	1.25566	0.576028
LV	DG(14:0_18:2)	DG	(14:0_18:2)	(14:0)	(18:2)	0	4.59857	4.64873	4.10029	3.7097	5.99355	1.63184	6.59382	2.29207	0.711166	1.84378	2.81758	3.2666	3.37762	3.27536	1.93978	4.22433	5.43848	1.80004	0.683848	0.0933571
LV	DG(16:0_16:0)	DG	(16:0_16:0)	(16:0)	(16:0)	0	26.0682	25.5835	23.2342	36.6942	22.3095	17.8366	22.0519	22.2643	22.8934	18.4747	20.3547	21.0242	23.6197	20.7698	20.992	18.9403	30.1453	17.5985	0.876596	0.206331
LV	DG(16:0_18:1)	DG	(16:0_18:1)	(16:0)	(18:1)	0	95.014	93.8814	101.997	104.313	94.0222	42.381	121.375	51.9058	29.5638	47.7785	78.2521	75.9835	90.3249	89.6229	65.1865	94.2103	140.972	42.8862	0.856623	0.375467
LV	DG(16:0_18:2)	DG	(16:0_18:2)	(16:0)	(18:2)	0	171.688	203.083	238.993	137.695	230.429	77.4755	237.485	145.21	77.3263	131.574	162.227	154.802	228.561	162.744	108.6	134.196	336.772	117.732	0.895683	0.552384
LV	DG(16:0_20:4)	DG	(16:0_20:4)	(16:0)	(20:4)	0	58.0984	48.5154	50.1985	47.1223	69.2729	35.3656	51.1891	44.9577	29.1222	63.9011	44.6212	58.4907	45.5537	52.2185	31.7453	38.4866	54.5693	32.7125	0.892313	0.307767
LV	DG(16:0_22:6)	DG	(16:0_22:6)	(16:0)	(22:6)	0	34.2422	39.5852	45.5511	32.2134	55.3356	15.6572	31.7991	29.8558	20.7087	32.0219	33.5112	30.8333	24.2746	27.5581	19.7221	20.7231	37.0956	16.0491	0.738807	0.0741671
LV	DG(16:1_18:2)	DG	(16:1_18:2)	(16:1)	(18:2)	0	8.43272	12.6366	13.291	4.29717	20.367	2.64968	13.7942	5.55435	2.28484	3.55357	7.60199	6.2474	11.1728	7.11971	3.98513	5.54342	20.7402	2.78677	0.701392	0.285424
LV	DG(18:0_16:0)	DG	(18:0_16:0)	(18:0)	(16:0)	0	19.2287	24.4586	21.9286	44.9082	19.8086	17.2325	21.1827	18.1638	18.2413	16.0159	17.5682	12.9463	17.9324	20.3029	17.5033	16.902	41.0236	13.4342	0.821222	0.320818
LV	DG(18:0_18:0)	DG	(18:0_18:0)	(18:0)	(18:0)	0	7.54173	18.6254	8.48878	17.1662	9.67869	6.61555	6.44073	6.4628	8.60837	6.46293	7.10016	5.24007	7.57948	7.5854	5.86487	7.00526	15.7244	5.08495	0.75296	0.235486
LV	DG(18:0_18:1)	DG	(18:0_18:1)	(18:0)	(18:1)	0	5.93929	5.55507	5.67582	5.89278	4.23745	4.73377	4.47126	4.28392	3.52308	4.18942	6.62795	5.36033	8.27929	6.21101	3.93254	4.61074	8.75679	4.42319	1.09665	0.451785
LV	DG(18:0_18:2)	DG	(18:0_18:2)	(18:0)	(18:2)	0	28.8939	12.3433	10.0112	8.80415	9.4381	6.83164	7.23777	21.6424	13.4624	23.478	12.4591	27.8836	16.4055	24.2199	3.98824	4.25837	12.8807	7.21042	1.11211	0.707381
LV	DG(18:0_20:3)	DG	(18:0_20:3)	(18:0)	(20:3)	0	2.37224	1.52215	1.65298	2.05047	1.80181	2.71138	3.23748	2.53488	1.76172	1.69934	1.75791	1.86733	2.26305	2.23254	1.26686	1.65209	3.40784	1.44726	0.865874	0.30307
LV	DG(18:0_20:4)	DG	(18:0_20:4)	(18:0)	(20:4)	0	124.711	100.9	142.162	93.1449	116.449	117.479	103.963	109.295	97.7079	120.616	138.925	105.718	123.918	120.886	112.751	76.1985	156.798	78.8418	0.997559	0.977354
LV	DG(18:1_14:0)	DG	(18:1_14:0)	(18:1)	(14:0)	0	7.25207	7.59335	6.54546	7.6754	8.31935	3.02743	11.7753	3.34424	1.33455	3.08244	4.39922	5.09281	3.52342	7.18199	3.99388	10.0308	7.51129	2.46331	0.700326	0.129781
LV	DG(18:1_18:1)	DG	(18:1_18:1)	(18:1)	(18:1)	0	76.1418	61.7891	70.215	52.4011	88.9091	30.1114	81.4659	33.1757	20.8637	23.1478	95.1124	53.9281	122.019	51.6635	50.1118	47.9531	124.233	51.3054	1.03655	0.874188
LV	DG(18:1_18:2)	DG	(18:1_18:2)	(18:1)	(18:2)	0	175.241	177.559	280.983	114.506	338.014	91.6634	223.804	128.065	92.0789	113.086	200.043	139.259	429.484	159.822	127.072	118.742	398.991	143.623	1.00518	0.984009
LV	DG(18:1_20:3)	DG	(18:1_20:3)	(18:1)	(20:3)	0	5.18319	4.95647	6.89376	2.90819	7.20644	2.62514	5.66073	1.99987	1.46805	3.13545	5.72463	4.97945	15.0415	6.32665	3.60531	4.1562	14.203	3.61856	1.33054	0.358234
LV	DG(18:1_20:4)	DG	(18:1_20:4)	(18:1)	(20:4)	0	30.3221	23.7468	27.692	20.229	40.3598	21.0826	27.8254	20.2022	14.8048	24.2971	26.8776	26.5571	48.0596	33.3316	23.2701	25.4039	43.8641	21.6324	1.08994	0.56351
LV	DG(18:1_22:6)	DG	(18:1_22:6)	(18:1)	(22:6)	0	15.2001	12.4954	15.5222	10.9761	22.8908	9.74649	11.8413	11.1731	11.7862	9.43597	16.8945	11.4477	34.832	11.9093	11.9338	8.7197	22.3286	8.43101	1.07583	0.732997
LV	DG(18:2_18:2)	DG	(18:2_18:2)	(18:2)	(18:2)	0	23.4062	32.7506	41.8774	7.62334	59.5143	12.3619	23.1271	29.2426	12.5797	10.2627	33.7904	11.6354	63.6579	25.078	20.5259	9.62444	73.0272	30.6298	1.01194	0.97071
LV	DG(18:2_20:4)	DG	(18:2_20:4)	(18:2)	(20:4)	0	13.6468	10.1018	11.7786	4.83268	19.7249	6.93901	11.1143	10.8533	8.96373	14.2612	15.3904	12.6401	34.9738	14.9158	11.3541	11.8446	26.6886	13.3849	1.47805	0.096708
LV	DG(18:2_22:6)	DG	(18:2_22:6)	(18:2)	(22:6)	0	13.563	11.7449	20.7557	6.1143	27.3238	6.13059	8.49995	12.0437	18.0606	10.8865	18.2697	11.8359	72.3493	7.29101	9.46172	6.04456	21.9472	12.0909	1.41831	0.422966
LV	DG(18:3_18:2)	DG	(18:3_18:2)	(18:3)	(18:2)	0	8.68524	10.6804	11.9216	0.54991	18.6875	4.04414	6.50026	9.21423	5.57382	6.54151	11.4202	6.12791	27.3353	6.7171	7.15326	7.99018	23.029	8.4976	1.25647	0.478275
LV	Hex1Cer(d18:1_16:0)	Hex1Cer	(d18:1_16:0)	(d18:1)	(16:0)	0	3.12405	2.42963	3.33251	2.48824	3.77295	1.94535	0.81257	2.11366	4.57425	3.24568	3.25547	2.04703	3.38792	1.80774	1.44702	1.43432	1.65756	1.52972	0.974544	0.895299
LV	Hex1Cer(d18:1_18:0)	Hex1Cer	(d18:1_18:0)	(d18:1)	(18:0)	0	0.415576	1.12957	1.52267	0.289769	0.800737	0.258176	0	0	0.790566	0.691909	0.457404	0.0911163	0.893502	0.125407	0	0	0	0	0.552456	0.297142
LV	Hex1Cer(d18:1_24:1)	Hex1Cer	(d18:1_24:1)	(d18:1)	(24:1)	0	2.63882	3.08067	3.46972	5.6473	3.13167	2.5466	1.6365	1.50838	3.14882	3.38703	2.7109	2.17218	2.29668	1.6998	1.47779	1.72181	1.9522	1.39706	0.742674	0.162859
LV	LPC(14:0)	LPC	(14:0)	(14:0)	0	0	0.31723	0.200815	0.264455	0.540346	0.310652	0.400705	0.265014	0.209781	0.150583	0.210143	0.212009	0.213006	0.300295	0.436722	0.25592	0.346368	0.204728	0.206462	0.808685	0.231205
LV	LPC(15:0)	LPC	(15:0)	(15:0)	0	0	0.331499	0.244445	0.248177	0.431271	0.240316	0.41873	0.229229	0.250827	0.313461	0.333854	0.280005	0.264168	0.345053	0.445157	0.370446	0.419144	0.291121	0.323414	1.1312	0.282822
LV	LPC(16:0)	LPC	(16:0)	(16:0)	0	0	120.442	106.243	104.22	131.227	123.264	123.288	129.437	121.607	109.864	94.5014	113.892	78.3758	111.347	155.891	110.702	133.575	127.345	117.242	0.960886	0.542959
LV	LPC(16:0e)	LPC	(16:0e)	(16:0e)	0	0	0.363847	0.423687	0.525573	0.613368	0.595111	0.677935	0.522446	0.460474	0.503387	0.442518	0.454501	0.349764	0.611193	0.539154	0.405081	0.447393	0.509498	0.445413	0.900508	0.255706
LV	LPC(16:1)	LPC	(16:1)	(16:1)	0	0	1.77173	1.20336	1.08259	1.22783	2.21441	0.864961	3.16391	1.15938	0.781626	0.958619	1.38702	0.878931	2.58723	1.31173	1.74327	2.0987	1.91557	1.37541	0.948167	0.80625
LV	LPC(16:1e)	LPC	(16:1e)	(16:1e)	0	0	0.108015	0.0727778	0.108575	0.0960489	0.107394	0.152369	0.0835315	0.0762381	0.0909282	0.101747	0.0880227	0.0708338	0.110813	0.0941814	0.0833966	0.0872095	0.0853058	0.0698622	0.876876	0.236642
LV	LPC(16:2e)	LPC	(16:2e)	(16:2e)	0	0	0.127163	0.0603797	0.086418	0.0830362	0.148158	0.0973928	0.0500655	0.129659	0.102055	0.0569999	0.0266507	0.087202	0.0725477	0.139254	0.105941	0.109327	0.107438	0.0904441	0.918205	0.620473
LV	LPC(17:0)	LPC	(17:0)	(17:0)	0	0	2.26046	1.48597	1.12896	1.57703	2.06264	1.83483	1.21964	1.71142	1.84428	1.57216	2.31497	1.55149	2.34052	1.96238	1.66088	1.32689	1.6008	1.46348	1.06245	0.565958
LV	LPC(17:1)	LPC	(17:1)	(17:1)	0	0	0.170571	0.112427	0.0960977	0.182516	0.180191	0.209036	0.211679	0.107827	0.0789296	0.133635	0.139022	0.125589	0.301385	0.259594	0.192045	0.157856	0.182484	0.137573	1.07568	0.65843
LV	LPC(18:0)	LPC	(18:0)	(18:0)	0	0	97.5012	106.457	102.69	97.802	124.88	100.151	77.3447	116.708	104.243	128.83	134.31	104.196	138.432	105.924	93.7494	97.0183	80.9116	94.8529	1.05153	0.509707
LV	LPC(18:0e)	LPC	(18:0e)	(18:0e)	0	0	0.297393	0.249115	0.304491	0.303692	0.307705	0.370464	0.213442	0.192525	0.262472	0.25051	0.302391	0.210083	0.260845	0.204926	0.203263	0.159437	0.248848	0.200649	0.823082	0.0639346
LV	LPC(18:1)	LPC	(18:1)	(18:1)	0	0	20.4278	15.5358	17.9556	25.1429	24.8158	28.6944	24.2877	19.256	14.5297	12.6688	19.8724	14.9916	46.4146	25.7461	26.6486	26.4558	24.2676	19.9269	1.05168	0.745814
LV	LPC(18:1e)	LPC	(18:1e)	(18:1e)	0	0	0.362035	0.283828	0.418454	0.395927	0.471658	0.375119	0.243426	0.348328	0.306914	0.473439	0.459859	0.333182	0.652244	0.53525	0.306531	0.388758	0.567409	0.28563	1.18925	0.170428
LV	LPC(18:2e)	LPC	(18:2e)	(18:2e)	0	0	0.109382	0.0750491	0.0662361	0.0720645	0.114812	0.0638624	0.070753	0.0768502	0.0809193	0.109019	0.0474467	0.0483892	0.0218307	0.09593	0.112279	0.0469342	0.0848912	0.0776589	0.894038	0.476315
LV	LPC(18:3)	LPC	(18:3)	(18:3)	0	0	12.7716	12.2154	11.3842	12.8981	15.0126	13.334	12.8012	14.5191	11.5899	12.1697	13.1462	10.0503	15.0865	17.6515	14.1089	15.8141	14.5975	14.3918	1.05669	0.374441
LV	LPC(19:0)	LPC	(19:0)	(19:0)	0	0	0.345252	0.351758	0.216606	0.350793	0.323493	0.548713	0.43851	0.459212	0.256634	0.292402	0.374305	0.292196	0.392211	0.386925	0.436847	0.45485	0.578081	0.468303	1.03687	0.770228
LV	LPC(19:1)	LPC	(19:1)	(19:1)	0	0	0.0720247	0.0230559	0.0236721	0.0764901	0.0713153	0.0196128	0.0182266	0.0241218	0.0216655	0.0521549	0.0630148	0.0271682	0.0902138	0.0264667	0.0647462	0.0190912	0.0387205	0.0446346	1.09065	0.759563
LV	LPC(20:0)	LPC	(20:0)	(20:0)	0	0	0.369729	0.306598	0.309706	0.391789	0.324828	0.936377	1.66788	1.05897	0.378464	0.358729	0.411433	0.29493	0.320911	1.33744	1.80866	1.58786	2.30299	1.97074	1.60602	0.208818
LV	LPC(20:0e)	LPC	(20:0e)	(20:0e)	0	0	0.0861237	0.0803759	0.0855907	0.111964	0.088188	0.113777	0.0637315	0.0635086	0.0835212	0.0683499	0.0840737	0.0413842	0.0791652	0.0762756	0.0689035	0.0767726	0.0561123	0.0630794	0.805052	0.0529764
LV	LPC(20:1)	LPC	(20:1)	(20:1)	0	0	0.401509	0.309727	0.375004	0.461736	0.435343	0.600527	0.78671	0.530419	0.293356	0.391641	0.434292	0.314152	0.606236	0.549797	0.646561	0.720869	0.63022	0.540691	1.0516	0.726991
LV	LPC(20:2)	LPC	(20:2)	(20:2)	0	0	0.497219	0.337171	0.457506	0.611846	0.60587	0.6472	0.440839	0.434529	0.366953	0.397836	0.51397	0.373135	1.2454	0.53226	0.346563	0.378198	0.345394	0.411495	0.974402	0.893452
LV	LPC(20:3)	LPC	(20:3)	(20:3)	0	0	12.494	11.7111	11.2203	10.67	15.0458	11.7405	9.52079	11.986	10.9012	14.3842	15.6782	10.8754	20.7423	11.815	11.4764	9.73398	10.1677	10.1943	1.06766	0.526163
LV	LPC(20:4)	LPC	(20:4)	(20:4)	0	0	27.8	15.9351	24.7328	15.4861	32.5036	26.4587	20.1148	16.8898	21.1092	21.9602	33.8483	18.6295	113.452	26.1766	22.0512	15.6156	23.212	19.7442	1.40417	0.360791
LV	LPC(22:0)	LPC	(22:0)	(22:0)	0	0	0.381978	0.347384	0.365542	0.38514	0.250599	0.51062	0.352467	0.314588	0.44797	0.325751	0.375745	0.325943	0.290781	0.472888	0.368486	0.470765	0.394644	0.299681	1.03776	0.690962
LV	LPC(22:1)	LPC	(22:1)	(22:1)	0	0	0.0855814	0.0560041	0.0747936	0.0825311	0.077907	0.145497	0.122044	0.0774358	0.0886472	0.0793116	0.0790791	0.0572136	0.0804789	0.108771	0.106755	0.106292	0.119751	0.105796	1.03309	0.806469
LV	LPC(22:3)	LPC	(22:3)	(22:3)	0	0	0.0288941	0.0216823	0.0282488	0.0272635	0.0295651	0.0896678	0.14175	0.0810026	0.0335638	0.0296296	0.0326842	0.0241034	0.0355409	0.112458	0.156705	0.188501	0.220323	0.194022	1.83457	0.137946
LV	LPC(22:4)	LPC	(22:4)	(22:4)	0	0	0.408977	0.295272	0.486919	0.193506	0.407237	0.547567	0.353007	0.490373	0.38859	0.272271	0.637052	0.271193	0.980728	0.429094	0.421693	0.321035	0.436486	0.223052	1.1012	0.630226
LV	LPC(22:5)	LPC	(22:5)	(22:5)	0	0	0.450989	0.392717	0.674036	0.537394	0.724485	1.03127	0.559876	0.641196	0.538999	0.591114	0.835589	0.527467	2.77167	1.20034	0.94479	0.614303	0.936131	0.649589	1.53393	0.163613
LV	LPC(22:6)	LPC	(22:6)	(22:6)	0	0	6.3499	5.07847	7.46257	4.10005	9.43652	5.34547	4.45947	5.51198	6.56245	5.85912	9.74232	5.02134	50.4122	7.88761	7.03837	4.67251	7.33664	5.17094	1.83818	0.289236
LV	LPC(24:0)	LPC	(24:0)	(24:0)	0	0	0.286361	0.0710301	0.360328	0.385597	0.295721	0.434147	0.277509	0.230255	0.377487	0.287726	0.259747	0.284201	0.199081	0.364955	0.335774	0.363718	0.330291	0.278995	1.05324	0.725655
LV	LPC(24:1)	LPC	(24:1)	(24:1)	0	0	0.087923	0.0681555	0.0852288	0.101392	0.0873713	0.136097	0.0835592	0.0795767	0.0957853	0.116674	0.0780557	0.0702541	0.07523	0.131418	0.102636	0.125315	0.0918411	0.0864537	1.06805	0.538695
LV	LPC(24:2)	LPC	(24:2)	(24:2)	0	0	0.0107989	0.0088822	0.00834977	0.0111945	0.0115807	0.0185748	0.0110341	0.00719334	0.0139276	0.015234	0.018808	0.00796308	0.0137367	0.0135313	0.0148997	0.0197549	0.0215823	0.010048	1.36503	0.0419236
LV	PC(14:1e_24:1)	PC	(14:1e_24:1)	(14:1e)	(24:1)	0	0.836692	0.683232	0.866755	1.10439	0.663917	0.962183	0.835344	0.497749	0.926952	0.721297	0.886746	0.522029	0.0384637	0.538421	0.777246	0.748472	0.969743	0.641863	0.839809	0.252031
LV	PC(15:0_20:4)	PC	(15:0_20:4)	(15:0)	(20:4)	0	0.277319	0.845838	0.750581	1.4714	0.915885	1.21582	0.295177	0.420149	1.22053	2.22234	1.76426	1.3387	1.35344	1.16273	1.6053	0.963263	0.41385	1.02693	1.68876	0.026387
LV	PC(15:0_20:4)	PC	(15:0_20:4)	(15:0)	(20:4)	0	38.278	21.3872	25.1236	38.9248	30.7615	33.4254	24.2375	14.8447	34.1504	34.6684	32.7881	23.5575	29.4324	28.104	29.8218	22.9775	32.3592	23.7852	1.0279	0.815462
LV	PC(16:0_18:2)	PC	(16:0_18:2)	(16:0)	(18:2)	0	3442.2	2983.49	3453.96	2996.7	3972.39	3436.93	3621.42	1093.49	4574.78	3300.18	3821.48	2192.72	3679.23	3681.99	3694.06	3104.29	5018.06	3894.96	1.18275	0.170588
LV	PC(16:0_18:3)	PC	(16:0_18:3)	(16:0)	(18:3)	0	6.61186	7.02971	7.92945	5.83716	7.21068	9.34902	10.1696	7.62251	8.42032	6.81971	9.09683	4.65934	5.75291	11.1676	9.80276	11.0782	12.3924	12.169	1.18341	0.1747
LV	PC(16:0_18:3)	PC	(16:0_18:3)	(16:0)	0	0	602.428	458.41	496.064	516.997	600.328	599.321	922.694	491.965	456.257	405.881	629.496	295.613	441.847	695.516	820.262	636.252	1105.08	589.308	1.03673	0.81486
LV	PC(16:0_20:4)	PC	(16:0_20:4)	(16:0)	(20:4)	0	3130.74	2363.12	2638.97	2426.19	3451.35	2788.48	2483.48	2001.21	3636.24	2829.85	3328.89	1901.52	3025.8	2367.54	2655.23	2175.78	3184.07	2292.6	1.02981	0.745057
LV	PC(16:0_22:6)	PC	(16:0_22:6)	(16:0)	(22:6)	0	24.5654	22.1454	22.2148	19.4302	33.3589	23.0779	22.1689	25.829	36.2296	23.6978	25.3134	18.6767	26.5354	23.9729	23.2649	22.4893	26.6461	25.8464	1.04848	0.578118
LV	PC(16:0_22:6)	PC	(16:0_22:6)	(16:0)	0	0	3449.13	1717.47	2986.41	1672.04	3568.24	2705.79	2577.22	2513.74	4034.3	3031.16	3892.22	1970.48	3366.72	2878.97	2683.39	2216.5	3420.96	1713.14	1.1027	0.450082
LV	PC(16:0e_22:5)	PC	(16:0e_22:5)	(16:0e)	(22:5)	0	1.47175	0.684691	1.36897	6.86689	6.68354	2.17439	1.71395	0.636125	0.910685	0.126407	0.738823	4.49992	0.649533	1.1497	0.738275	2.65209	0.727476	3.67534	0.587704	0.299763
LV	PC(16:1_18:2)	PC	(16:1_18:2)	(16:1)	(18:2)	0	10.2742	9.963	9.73064	7.31636	16.1397	10.1772	12.9546	10.7786	9.94597	5.76013	7.86038	5.41564	8.79754	13.4554	14.9805	16.227	18.0257	11.4161	1.02488	0.872576
LV	PC(16:1_20:4)	PC	(16:1_20:4)	(16:1)	0	0	352.533	221.421	242.434	354.145	394.021	326.281	354.676	152.254	216.681	207.914	426.071	201.816	223.785	299.769	344.381	257.099	474.905	157.219	0.93742	0.678416
LV	PC(16:1_22:6)	PC	(16:1_22:6)	(16:1)	(22:6)	0	183.713	89.5411	169.65	178.009	195.634	133.483	204.26	63.9859	90.7032	91.0973	148.423	80.8263	105.96	155.402	153.257	116.811	205.171	77.0112	0.804193	0.20728
LV	PC(16:1e_18:0)	PC	(16:1e_18:0)	(16:1e)	(18:0)	0	58.4161	33.7176	53.8431	79.2487	9.12566	12.0927	47.9091	33.3147	59.763	5.70422	53.6539	41.1694	52.1371	50.3568	10.3824	5.30617	63.9826	47.0839	0.95106	0.858826
LV	PC(16:1e_22:6)	PC	(16:1e_22:6)	(16:1e)	(22:6)	0	2.53442	0.27928	2.40215	1.47086	2.78748	0.955528	0.831666	0.847807	0.717576	2.08472	2.74958	1.14658	0.718327	0.823278	0.400191	0.411252	0.960086	0.532942	0.69663	0.284976
LV	PC(17:0_20:4)	PC	(17:0_20:4)	(17:0)	(20:4)	0	141.076	96.9518	109.658	90.7527	130.918	109.036	71.6436	62.2948	130.187	119.016	174.853	77.8692	139.472	76.81	88.6498	63.042	96.459	73.1215	1.0237	0.873026
LV	PC(17:1_20:4)	PC	(17:1_20:4)	(17:1)	(20:4)	0	24.405	13.0671	14.5703	24.3614	25.101	25.0293	24.7141	8.10284	16.9519	20.2734	26.1029	11.8818	18.5431	19.2682	21.7592	16.8875	25.6446	12.7847	0.954358	0.755704
LV	PC(17:1_22:6)	PC	(17:1_22:6)	(17:1)	(22:6)	0	16.7485	9.72002	10.742	14.2178	15.0795	12.5412	10.7695	5.79618	12.6258	13.5975	16.466	7.73594	12.7489	13.4619	12.6129	10.3592	15.266	7.46832	1.02363	0.856851
LV	PC(18:0_18:1)	PC	(18:0_18:1)	(18:0)	(18:1)	0	560.687	451.892	516.531	651.078	551.992	601.386	546.528	442.388	251.529	494.942	616.407	377.637	222.22	453.556	537.025	431.818	555.642	432.77	0.809451	0.0456154
LV	PC(18:0_20:3)	PC	(18:0_20:3)	(18:0)	(20:3)	0	522.525	353.84	413.976	514.278	482.39	412.884	398.519	282.937	509.42	378.365	636.158	361.371	512.455	345.949	302.616	282.149	390.264	249.346	0.93882	0.597144
LV	PC(18:0_20:4)	PC	(18:0_20:4)	(18:0)	(20:4)	0	2659.28	2210.39	2764.79	1796.04	2877.76	1909.92	1613.74	1590.11	2983.94	2609.9	2965.71	1624.84	2671.75	1836.48	1685.01	1336.81	1903.14	1507.21	0.970027	0.813807
LV	PC(18:0_22:4)	PC	(18:0_22:4)	(18:0)	(22:4)	0	50.2148	35.4965	55.9291	55.2483	48.9965	25.8007	27.9282	23.9144	55.9156	55.9022	65.7264	36.7536	51.9021	24.6234	18.7539	17.2323	28.1087	16.746	0.919027	0.672733
LV	PC(18:0_22:6)	PC	(18:0_22:6)	(18:0)	(22:6)	0	1067.15	818.252	1119.85	706.032	1127.12	658.257	601.711	914.437	1275.81	1080.61	1353.69	671.083	1204.71	709.942	674.455	545.852	816.515	555.729	1.01396	0.922201
LV	PC(18:1_22:6)	PC	(18:1_22:6)	(18:1)	(22:6)	0	413.927	252.919	332.527	402.145	483.505	376.364	314.298	226.449	440.85	361.757	425.742	229.174	354.776	321.569	314.141	282.405	367.128	271.071	0.961728	0.722836
LV	PC(18:2_20:4)	PC	(18:2_20:4)	(18:2)	(20:4)	0	21.5419	20.962	24.7671	23.0238	34.7039	28.3672	20.5397	21.8091	40.6664	35.1185	31.3208	24.7037	34.63	23.3924	21.548	22.7862	25.9957	26.8107	1.17302	0.130213
LV	PC(18:3_18:2)	PC	(18:3_18:2)	(18:3)	(18:2)	0	1.63645	0.712772	0.702798	2.10846	1.53368	0.835862	2.02552	0.884448	1.22828	1.2321	1.78785	0.572356	1.03773	1.6088	0.980606	0.831841	3.43131	1.46445	1.08623	0.73507
LV	PC(18:3e_18:1)	PC	(18:3e_18:1)	(18:3e)	(18:1)	0	34.6711	18.4823	24.9569	38.919	34.261	31.3949	11.5467	17.9465	36.203	33.0375	30.4717	23.8432	29.9268	22.2621	22.5469	18.9768	33.2135	23.9167	1.03459	0.81905
LV	PC(20:4_20:4)	PC	(20:4_20:4)	(20:4)	(20:4)	0	226.782	128.255	176.052	223.292	240.084	231.708	240.252	99.5646	199.723	181.865	347.683	143.912	215.583	131.255	180.62	122.837	257.226	156.457	0.989617	0.944875
LV	PC(20:4_22:6)	PC	(20:4_22:6)	(20:4)	(22:6)	0	68.0634	13.3037	35.8225	47.1764	41.4311	20.9179	37.8693	24.11	22.9864	24.6992	62.3579	32.0184	28.4385	23.2717	29.9099	18.9458	50.9381	31.0909	0.899655	0.635168
LV	PC(20:4e_18:0)	PC	(20:4e_18:0)	(20:4e)	(18:0)	0	24.9859	11.9285	23.7381	27.7821	22.4268	25.8036	15.1307	11.118	24.8976	27.1895	28.329	13.2851	25.0642	16.2235	15.2523	12.4326	22.3874	12.6984	0.971114	0.851611
LV	PC(22:4_14:1)	PC	(22:4_14:1)	(22:4)	(14:1)	0	1.0645	2.08607	2.88344	5.70494	7.00194	6.57608	8.04368	2.08192	3.24737	2.71142	7.5266	0.159848	6.73596	3.88908	4.26764	2.70546	5.94743	3.79799	0.925188	0.781781
LV	PC(22:5_14:2)	PC	(22:5_14:2)	(22:5)	(14:2)	0	0.57272	0.371244	0.326947	0.345142	0.6796	0.556002	0.323446	0.329181	0.758556	0.347637	0.367943	0.247868	0.402752	0.389441	0.37249	0.304828	0.575856	0.597939	0.996566	0.983268
LV	PE(14:0_20:4)	PE	(14:0_20:4)	(14:0)	(20:4)	0	0.511702	0.275227	0.233512	0.988642	0.449439	0.397559	0.424699	0.169537	0.157176	0.296308	0.353132	0.238193	0.209631	0.427941	0.323655	0.357769	0.517055	0.31127	0.740136	0.271613
LV	PE(15:0_22:6)	PE	(15:0_22:6)	(15:0)	(22:6)	0	4.57443	2.56732	3.12106	4.64927	2.83483	3.68344	3.26251	3.12225	4.23816	4.94534	4.56231	3.22756	3.2343	4.39555	4.24769	2.55008	4.41448	3.18066	1.12158	0.268554
LV	PE(16:0_18:1)	PE	(16:0_18:1)	(16:0)	(18:1)	0	16.3939	12.1593	11.0136	31.0175	12.9576	26.8361	15.0874	11.2434	11.336	14.524	10.8272	13.0676	6.91471	20.4019	15.8509	23.6617	19.9038	16.992	0.898142	0.589148
LV	PE(16:0_18:2)	PE	(16:0_18:2)	(16:0)	(18:2)	0	0.936455	1.18312	1.56082	1.41394	1.56208	2.47178	0.871452	3.12222	3.71791	2.70831	1.33507	0.676773	0.748768	3.28734	0.97539	1.7519	2.95759	3.35467	1.31163	0.286816
LV	PE(16:0_18:2)	PE	(16:0_18:2)	(16:0)	(18:2)	0	102.555	93.1007	104.796	125.062	105.699	124.405	92.4606	138.299	135.206	121.59	110.36	81.8785	88.4225	111.072	118.181	117.991	156.486	155.1	1.07971	0.377771
LV	PE(16:0_18:3)	PE	(16:0_18:3)	(16:0)	(18:3)	0	2.77104	1.84538	2.49908	2.57348	1.68032	7.60681	3.06595	6.54416	6.12762	2.77716	4.05354	1.29371	3.63879	7.15692	7.49702	2.97368	10.9253	7.73072	1.5161	0.150677
LV	PE(16:0_20:4)	PE	(16:0_20:4)	(16:0)	(20:4)	0	165.584	140.498	145.465	179.643	173.792	181.02	166.55	153.464	229.108	148.077	162.301	129.59	149.539	169.218	168.204	156.002	182.991	164.615	1.01662	0.789473
LV	PE(16:0_20:5)	PE	(16:0_20:5)	(16:0)	0	0	1.19784	1.20693	1.09643	1.33809	1.57214	1.21196	1.47151	0.745754	1.14796	0.539896	0.889892	0.467611	0.928435	0.944405	1.01565	0.902865	1.44166	0.894296	0.745695	0.0232952
LV	PE(16:0_20:5)	PE	(16:0_20:5)	(16:0)	(20:5)	0	7.8013	5.51917	5.80598	8.2981	6.02235	4.54649	7.78644	5.70996	6.32124	5.78791	6.77442	4.83823	4.90558	4.26394	4.29504	3.37133	8.97566	4.04285	0.832416	0.146841
LV	PE(16:0_22:6)	PE	(16:0_22:6)	(16:0)	(22:6)	0	353.159	365.615	377.037	316.785	393.881	347.785	335.311	460.052	526.873	283.021	442.582	256.217	303.096	401.523	387.147	351.799	439.509	381.718	1.02345	0.779577
LV	PE(16:0p_18:1)	PE	(16:0p_18:1)	(16:0p)	(18:1)	0	1.09014	0.944826	0.891145	2.23408	0.79019	1.12127	0.932288	0.510452	1.44136	0.878027	0.767583	0.764117	0.581427	0.854933	0.855904	1.35745	1.36045	1.04485	0.930763	0.723833
LV	PE(16:0p_18:2)	PE	(16:0p_18:2)	(16:0p)	(18:2)	0	0.469346	0.357113	0.540818	0.990189	0.616095	1.42237	0.599366	0.455135	0.476087	0.629048	0.333327	0.319092	0.481693	0.529715	0.567804	0.5632	0.508906	0.868968	0.774667	0.282225
LV	PE(16:0p_20:4)	PE	(16:0p_20:4)	(16:0p)	(20:4)	0	32.527	23.6945	35.6275	56.0684	29.5597	36.4015	26.4442	23.401	38.4005	36.2132	30.1158	26.6825	27.5805	25.9801	23.9174	23.2971	31.0869	26.7922	0.879909	0.354142
LV	PE(16:0p_22:4)	PE	(16:0p_22:4)	(16:0p)	(22:4)	0	5.29693	3.07126	6.57944	7.48026	5.22461	5.98835	4.39005	4.40559	7.67127	6.42254	5.00766	3.62662	4.54406	5.31504	5.31272	6.01467	4.33223	5.15226	1.00666	0.954598
LV	PE(16:0p_22:5)	PE	(16:0p_22:5)	(16:0p)	(22:5)	0	0.509399	0.837938	1.1838	2.48685	0.629462	1.32984	0.621453	0.54493	1.2973	2.08175	1.07431	0.976388	1.33604	1.06732	1.21771	1.07283	0.922235	1.73229	1.25527	0.344638
LV	PE(16:0p_22:6)	PE	(16:0p_22:6)	(16:0p)	(22:6)	0	10.2929	7.84487	10.6707	15.6106	9.81182	8.46607	7.30383	7.81056	10.7354	11.0965	9.36592	9.03218	9.74757	7.87112	7.45297	7.15346	8.44384	8.30496	0.91713	0.456183
LV	PE(16:1_18:2)	PE	(16:1_18:2)	(16:1)	(18:2)	0	9.20669	5.2943	5.18794	10.889	6.64539	7.22913	13.3843	3.89696	3.00553	4.62868	6.28796	3.94742	3.51242	5.74514	6.45198	6.04252	11.2614	5.3224	0.728359	0.146893
LV	PE(16:1_20:4)	PE	(16:1_20:4)	(16:1)	(20:4)	0	20.4819	13.7808	13.9803	25.3694	21.9322	16.744	30.3043	5.49882	10.0334	6.50094	15.2099	6.76222	9.82182	12.8105	18.8243	10.4493	27.144	9.23885	0.684955	0.107369
LV	PE(16:1_22:6)	PE	(16:1_22:6)	(16:1)	(22:6)	0	13.9138	14.0644	11.3929	16.6328	19.0834	15.5937	27.0848	8.28561	10.3161	11.0016	11.3188	3.31673	6.82381	12.3056	19.1594	9.35869	25.0462	10.5082	0.756233	0.185703
LV	PE(17:1_20:4)	PE	(17:1_20:4)	(17:1)	(20:4)	0	2.66254	0.613998	1.56563	2.83659	2.41517	2.16719	2.49365	0.993086	1.93166	1.65955	2.37143	1.66319	1.69493	2.0175	2.15015	1.77113	2.78219	1.79085	1.00751	0.963208
LV	PE(17:1_22:6)	PE	(17:1_22:6)	(17:1)	(22:6)	0	2.61618	1.74443	1.71618	1.98844	2.1301	2.21428	2.65872	1.16432	2.01678	1.86412	2.65743	1.29911	1.81328	2.44406	2.66887	1.80483	2.8603	1.68054	1.04034	0.736441
LV	PE(18:0_18:2)	PE	(18:0_18:2)	(18:0)	(18:2)	0	57.0636	84.2987	82.3851	84.5127	77.6485	89.2688	75.7368	107.811	112.196	78.8262	85.7076	70.4593	72.0538	90.5036	88.8715	76.389	94.498	125.132	1.08651	0.355526
LV	PE(18:0_20:3)	PE	(18:0_20:3)	(18:0)	(20:3)	0	17.8042	16.7487	18.1115	14.1995	11.823	22.228	20.6116	17.9553	23.8794	15.0018	18.0361	14.9655	8.93929	24.7707	19.7821	13.2061	20.8412	19.9863	1.029	0.798599
LV	PE(18:0_20:4)	PE	(18:0_20:4)	(18:0)	(20:4)	0	583.644	546.728	620.958	646.089	664.095	650.543	541.003	558.843	947.354	613.712	633.254	452.773	549.405	651.202	621.762	556.869	668.513	637.892	1.05285	0.483731
LV	PE(18:0_22:5)	PE	(18:0_22:5)	(18:0)	(22:5)	0	6.20065	7.31328	10.1678	11.896	7.60793	17.6641	9.17269	11.8505	13.2672	11.93	10.6916	9.42349	8.19483	20.6804	16.1793	15.4886	14.2296	14.7494	1.3175	0.0801066
LV	PE(18:0_22:6)	PE	(18:0_22:6)	(18:0)	(22:6)	0	131.332	158.667	192.229	111.987	179.578	133.18	132.725	204.367	253.042	156.498	165.877	101.847	164.628	175.549	168.798	144.402	190.826	175.414	1.09118	0.412023
LV	PE(18:0p_18:2)	PE	(18:0p_18:2)	(18:0p)	(18:2)	0	0.82782	0.800809	1.01181	1.50782	0.838964	1.97895	0.968653	0.954716	1.17326	0.958631	0.732608	0.677348	0.579486	0.693877	0.62224	0.745054	0.893869	1.03748	0.730193	0.0917216
LV	PE(18:0p_22:4)	PE	(18:0p_22:4)	(18:0p)	(22:4)	0	27.6643	24.2925	32.1636	38.0501	23.2601	28.0421	17.7673	20.8939	43.4435	29.4209	29.659	20.0873	24.4575	23.6189	20.7426	19.5648	21.9505	21.2146	0.958487	0.738825
LV	PE(18:0p_22:5)	PE	(18:0p_22:5)	(18:0p)	0	0	3.49361	3.76486	3.78252	5.50507	3.22601	4.3258	3.00045	2.70356	4.96599	4.28906	3.60777	2.99781	2.75111	3.46957	3.25675	3.2727	3.60977	3.12707	0.948869	0.618569
LV	PE(18:0p_22:6)	PE	(18:0p_22:6)	(18:0p)	(22:6)	0	8.03718	6.83015	7.93684	10.9153	6.36586	5.64505	3.88797	4.88624	11.0384	7.45311	7.48681	5.12012	6.25831	5.29925	5.16823	4.38592	6.15266	3.64485	0.910128	0.556492
LV	PE(18:1_18:1)	PE	(18:1_18:1)	(18:1)	(18:1)	0	3.52459	3.23123	2.38579	8.56753	3.58965	7.06742	3.39495	1.89278	2.88584	3.4761	2.64647	2.78912	0.8751	4.58479	3.26743	5.69382	5.43853	5.45521	0.882213	0.61609
LV	PE(18:1_18:2)	PE	(18:1_18:2)	(18:1)	(18:2)	0	0.437434	0.0776757	0.418875	0.264556	0.743675	0.472472	0.0444851	0.433185	0.281178	0.45679	0.704477	0.4299	0.418996	0.644593	0.270679	0.755084	0.494145	0.0459404	1.24515	0.415281
LV	PE(18:1_18:2)	PE	(18:1_18:2)	(18:1)	(18:2)	0	31.0276	23.7901	64.0718	37.5913	49.7232	38.5881	78.9803	22.5421	33.3161	67.403	73.2854	25.6522	27.917	26.6828	28.9785	43.8619	65.0937	85.8787	1.10436	0.659913
LV	PE(18:1_20:4)	PE	(18:1_20:4)	(18:1)	(20:4)	0	122.482	88.2556	81.6007	115.094	137.524	122.729	116.452	59.8619	138.123	77.8429	121.525	75.0228	110.182	81.0154	94.6245	87.9557	113.562	104.681	0.952168	0.663143
LV	PE(18:1_22:6)	PE	(18:1_22:6)	(18:1)	(22:6)	0	64.5667	60.8435	61.2423	58.2458	91.3843	67.0046	78.6168	60.2324	97.2548	49.9317	72.404	40.8793	74.5311	72.4582	81.4879	68.6376	94.7736	86.2387	1.08991	0.395549
LV	PE(18:1p_18:1)	PE	(18:1p_18:1)	(18:1p)	(18:1)	0	0.799536	0.409161	0.187127	0.311611	0.163661	0.329395	0.204307	0.147548	0.104509	0.602288	0.614154	0.102115	0.298644	0.12802	0.16953	0.0768269	0.21549	0.502022	0.881887	0.715706
LV	PE(18:1p_20:4)	PE	(18:1p_20:4)	(18:1p)	(20:4)	0	13.7555	8.92027	12.3366	18.8332	12.011	14.2943	9.44254	9.0171	16.7254	15.318	13.8192	10.2165	11.8981	12.0707	10.9493	9.82405	14.2965	11.1738	1.02457	0.831743
LV	PE(18:1p_22:4)	PE	(18:1p_22:4)	(18:1p)	(22:4)	0	0.750493	0.91694	1.15617	1.67649	1.13396	1.48599	1.35919	0.705279	1.62163	1.2614	1.1095	0.788097	0.754351	0.710806	0.641763	1.36485	1.38842	1.22051	0.946056	0.709915
LV	PE(18:1p_22:5)	PE	(18:1p_22:5)	(18:1p)	(22:5)	0	0.406555	0.85238	1.5657	1.94547	1.37323	1.80327	0.943391	1.11924	1.9384	1.94986	1.75816	0.990399	1.09071	1.42321	1.4641	1.28133	1.88398	1.21225	1.19828	0.273249
LV	PE(18:1p_22:6)	PE	(18:1p_22:6)	(18:1p)	(22:6)	0	3.20228	2.90289	3.24212	4.44579	3.25126	2.96405	1.75371	2.34113	4.3267	3.44536	3.44749	2.1048	3.16769	2.63574	2.61459	2.64332	2.55958	2.22051	0.968029	0.786532
LV	PE(18:2_18:2)	PE	(18:2_18:2)	(18:2)	(18:2)	0	10.5994	5.51328	7.89683	11.5671	5.99941	12.7011	15.94	7.25104	8.63643	12.5449	15.1878	5.86983	8.98303	8.17945	8.20369	7.1706	15.9092	17.0548	1.11261	0.555945
LV	PE(18:2_20:4)	PE	(18:2_20:4)	(18:2)	(20:4)	0	23.148	10.9339	14.1436	37.6552	14.3239	29.0443	23.7285	12.7425	28.4136	24.4786	34.3896	19.9992	24.55	21.9852	24.1624	15.7012	35.7043	25.8235	1.23199	0.234716
LV	PE(18:3_20:4)	PE	(18:3_20:4)	(18:3)	(20:4)	0	0.90731	0.385748	0.478986	1.01148	0.487322	0.593665	0.735919	0.437556	0.650897	0.733437	1.39182	0.46193	0.333081	0.765348	0.512093	0.415694	0.880034	0.893782	1.11761	0.569826
LV	PE(20:0p_22:6)	PE	(20:0p_22:6)	(20:0p)	(22:6)	0	0.721834	0.771451	0.959539	1.0362	0.560607	0.818517	0.446996	0.685736	1.44891	0.619401	0.626026	0.466528	0.559518	0.688148	0.347576	0.451221	0.210087	0.554434	0.79613	0.241209
LV	PE(20:2_20:4)	PE	(20:2_20:4)	(20:2)	(20:4)	0	0.485979	1.64652	0.385408	2.56375	1.29876	2.68159	3.06254	0.517729	0.455374	0.318339	1.84476	0.5469	2.26408	0.456526	0.534606	0.387901	1.69836	2.53115	0.698482	0.331126
LV	PE(20:4_20:4)	PE	(20:4_20:4)	(20:4)	(20:4)	0	16.4612	10.2371	12.9334	16.6042	13.6696	14.834	15.3579	10.2174	17.6165	14.109	18.2603	6.74294	14.554	13.6925	14.5012	12.1526	21.8976	14.225	1.07149	0.534211
LV	PG(16:0_16:0)	PG	(16:0_16:0)	(16:0)	(16:0)	0	0.793576	0.0195116	0.0477822	0.0409785	0	0.660185	0	0.0331034	1.22795	0.873716	0.870875	0.78687	0.808984	0.860039	0.906825	0.926817	0.986017	0.0151158	4.1442	0.000929942
LV	PG(16:0_18:2)	PG	(16:0_18:2)	(16:0)	(18:2)	0	1.82508	1.17243	1.42298	1.27273	1.34891	1.2852	1.59938	1.08212	2.44686	2.0418	2.06644	1.06596	1.77429	1.8964	1.88198	1.14217	2.07414	1.23099	1.2805	0.0383064
LV	PG(16:0_18:2)	PG	(16:0_18:2)	(16:0)	(18:2)	0	7.64322	4.53538	5.41094	5.96099	5.3525	4.41311	6.94387	4.14338	7.29628	7.19414	8.46144	4.38965	6.90596	6.44807	6.81925	4.04394	8.06535	5.02599	1.16478	0.177209
LV	PG(16:0_20:2)	PG	(16:0_20:2)	(16:0)	(20:2)	0	2.08576	2.31822	1.90664	1.50034	1.66256	4.10282	1.57802	2.88687	0.675896	0.531219	2.40119	0.100151	2.80758	2.89529	0.97486	1.4292	2.46711	3.62946	0.794268	0.357146
LV	PG(18:1_18:2)	PG	(18:1_18:2)	(18:1)	(18:2)	0	3.15132	1.95599	2.74705	2.93412	3.26741	5.37214	4.43402	2.14627	1.72544	1.89634	3.50099	1.71191	3.28075	3.32558	3.08492	1.89513	6.6921	3.08594	0.928906	0.713915
LV	PG(18:1_20:3)	PG	(18:1_20:3)	(18:1)	(20:3)	0	0.455861	0.217418	0.359585	0.592155	0.409191	0.813749	0.67482	0.293633	0.213832	0.310516	0.480685	0.24634	0.502153	0.702325	0.479209	0.261235	0.883102	0.373298	0.933378	0.751208
LV	PG(18:1_20:4)	PG	(18:1_20:4)	(18:1)	(20:4)	0	2.12351	1.08047	1.50988	1.81751	2.33285	2.95422	1.70984	0.991437	1.48026	1.5703	2.05397	1.05228	1.80286	2.34167	1.92303	1.41878	2.97134	1.41543	0.993402	0.967607
LV	PG(18:1_22:4)	PG	(18:1_22:4)	(18:1)	(22:4)	0	1.53214	1.06571	1.3272	1.79423	4.08232	1.46265	0.933431	1.02705	0.953371	1.02085	1.52082	0.728134	1.52778	0.88747	0.891489	0.918584	1.12504	1.03776	0.641907	0.150913
LV	PG(18:1_22:5)	PG	(18:1_22:5)	(18:1)	(22:5)	0	1.61625	0.985559	1.60628	4.52249	1.29633	7.11792	1.88097	1.37539	1.16863	1.82277	2.22928	1.57795	1.55664	3.61987	3.35488	1.92687	2.81685	1.87775	0.860793	0.669068
LV	PG(18:1_22:6)	PG	(18:1_22:6)	(18:1)	(22:6)	0	7.36465	3.6218	6.29751	8.2011	10.2091	11.2736	6.69028	4.13143	5.50279	4.3183	6.99961	3.14456	7.71647	6.24796	7.2398	4.08203	8.89874	5.04264	0.819429	0.261177
LV	PG(18:2_18:2)	PG	(18:2_18:2)	(18:2)	0	0	1.68761	1.16174	1.46079	1.15518	1.79251	2.25452	1.64025	1.13865	1.35611	1.30024	1.67009	0.753209	1.54177	1.55027	1.40063	0.890788	3.07203	1.5425	0.981357	0.906844
LV	PG(18:2_20:4)	PG	(18:2_20:4)	(18:2)	(20:4)	0	1.418	0.847859	1.07558	0.850035	1.52726	2.3242	1.10624	0.75493	1.29154	1.32976	1.60472	0.870685	1.56838	1.75181	1.18693	0.921477	2.08954	1.07444	1.10575	0.562101
LV	PG(18:2_22:6)	PG	(18:2_22:6)	(18:2)	(22:6)	0	14.8224	6.63238	12.8007	8.50343	16.9495	18.2995	9.52038	6.85906	14.2102	9.75868	15.3025	5.54295	17.7011	9.47693	7.79497	6.05465	12.6906	7.81432	0.901365	0.584036
LV	PG(20:3_22:6)	PG	(20:3_22:6)	(20:3)	(22:6)	0	0.468415	0.2468	0.371897	0.127477	0.664992	0.389964	0.446758	0.314758	0.481467	0.110407	0.212664	0.162284	0.374172	0.49437	0.508879	0.139832	0.591126	0.295565	0.88966	0.605899
LV	PG(20:4_22:6)	PG	(20:4_22:6)	(20:4)	(22:6)	0	4.98297	2.16646	3.98756	2.29064	5.43342	5.85846	2.63991	1.97205	5.13835	3.5205	4.84708	1.76583	4.78604	4.20866	3.90785	2.81461	4.03738	2.36319	1.01978	0.915124
LV	PG(22:4_20:4)	PG	(22:4_20:4)	(22:4)	(20:4)	0	0.731916	0.373645	0.580083	0.588551	0.9961	1.30456	0.482711	0.357519	0.635979	0.343871	0.833789	0.420081	0.398037	0.850853	0.75224	0.453779	0.862038	0.495211	0.893191	0.596324
LV	PG(22:5_20:4)	PG	(22:5_20:4)	(22:5)	(20:4)	0	0.632358	0.290816	0.503549	0.944264	0.692488	2.25707	0.429656	0.347866	0.619633	0.808237	0.888328	0.417829	0.622843	1.30507	0.944473	0.701777	0.786723	0.601273	1.00966	0.976112
LV	PG(22:5_22:5)	PG	(22:5_22:5)	(22:5)	(22:5)	0	0.15166	0.05394	0.185357	0.98085	0.216284	1.81878	0.136709	0.130083	0.236125	0.439944	0.354039	0.243285	0.217438	0.71304	0.571954	0.313722	0.249177	0.218048	0.774545	0.660799
LV	PG(22:5_22:6)	PG	(22:5_22:6)	(22:5)	(22:6)	0	2.3423	0.800629	2.13241	4.75304	2.47242	7.35328	1.34266	1.14301	3.0278	2.69928	2.80383	1.50002	2.8552	2.59607	3.04222	1.50242	1.82222	1.60115	0.839766	0.594983
LV	PG(22:6_22:6)	PG	(22:6_22:6)	(22:6)	(22:6)	0	6.65764	2.48584	6.86333	4.91922	10.1966	5.72063	3.25035	2.83069	9.24062	3.72934	5.63389	1.76707	9.37398	2.30601	4.22756	1.59765	4.12797	3.44699	0.847093	0.527836
LV	SM(d18:1_24:1)	SM	(d18:1_24:1)	(d18:1)	(24:1)	0	139.377	179.509	222.17	348.161	226.574	146.605	139.832	87.2897	267.85	136.776	125.034	156.022	68.6417	151.321	103.06	144.721	148.984	100.867	0.753681	0.188967
LV	SM(d18:1_24:2)	SM	(d18:1_24:2)	(d18:1)	(24:2)	0	38.9204	21.0365	48.9037	59.0746	29.1925	10.5123	19.161	20.5462	44.1197	34.4322	40.7293	12.4123	24.1001	20.7706	27.4362	9.60124	18.4841	16.4318	0.803785	0.400331
LV	SM(d32:1)	SM	(d32:1)	(d32:1)	0	0	5.33415	2.96772	4.65535	4.62628	6.04627	3.88524	2.01173	2.14233	3.73412	3.37029	5.88699	2.74007	3.53504	2.71816	2.16776	1.23013	2.9008	1.41827	0.7503	0.161282
LV	SM(d33:1)	SM	(d33:1)	(d33:1)	0	0	16.1618	11.1644	10.7139	10.4587	14.1312	8.5233	4.35909	6.0028	11.4095	10.1768	16.57	7.30183	10.1526	4.66706	4.97679	3.01346	5.9951	4.43409	0.772344	0.242643
LV	SM(d34:0)	SM	(d34:0)	(d34:0)	0	0	3.61501	8.96087	4.12624	2.64627	8.26231	1.53582	5.9394	6.17618	10.3846	1.92815	3.11834	3.36795	2.30564	7.00665	2.79699	3.08468	6.12052	5.70423	0.888325	0.653682
LV	SM(d34:1)	SM	(d34:1)	(d34:1)	0	0	185.173	165.211	204.948	192.86	221.127	181.359	110.796	166.12	276.386	200.996	211.351	160.38	207.759	156.388	143.059	127.553	166.43	168.75	1.01937	0.850194
LV	SM(d34:2)	SM	(d34:2)	(d34:2)	0	0	16.7573	9.38606	15.846	14.6257	16.291	16.4322	10.6755	9.74397	16.748	13.3384	15.7329	9.04933	12.7172	14.1396	15.369	9.30548	19.0688	10.3338	0.989834	0.929235
LV	SM(d35:1)	SM	(d35:1)	(d35:1)	0	0	8.89475	5.89107	7.03025	7.73298	11.8845	6.40064	3.29963	2.79226	4.08838	10.6599	6.88817	4.18671	10.596	3.37494	2.51918	3.75509	6.56013	3.34025	0.830303	0.427888
LV	SM(d35:4)	SM	(d35:4)	(d35:4)	0	0	0.554666	0.732819	0.498722	0.272689	0.990429	0.214037	0.0336911	0.291756	0.664796	0.414723	0.644941	0.412243	0.362104	0.113143	0.151955	0.118083	0.0545256	0.145387	0.687003	0.302462
LV	SM(d36:0)	SM	(d36:0)	(d36:0)	0	0	1.86629	2.62336	2.48183	1.91351	1.42095	0.0763946	0.691831	0.67988	3.40001	1.47911	1.31316	0.878152	1.539	1.20814	1.42032	0.838864	0.606947	0.832436	0.919931	0.777744
LV	SM(d36:1)	SM	(d36:1)	(d36:1)	0	0	35.3447	38.415	50.5491	20.1978	47.7705	21.6	7.98415	16.9636	59.7025	37.6016	39.4869	24.4063	40.0293	17.231	10.3828	15.9506	26.4156	11.9517	0.948507	0.837441
LV	SM(d36:2)	SM	(d36:2)	(d36:2)	0	0	1.86876	1.47368	1.46751	1.49321	1.99072	1.04133	0.366629	0.424245	3.44057	1.55812	1.2913	0.758086	1.57563	0.619772	0.645883	0.737001	0.382848	0.645478	0.920764	0.782529
LV	SM(d36:5)	SM	(d36:5)	(d36:5)	0	0	0.523964	0.569712	0.763003	0.296806	1.35981	1.02801	0.497504	0.641551	1.56666	0.827715	1.02274	0.56516	1.01183	0.455822	0.730271	0.34528	0.590375	0.395221	1.05783	0.810052
LV	SM(d37:1)	SM	(d37:1)	(d37:1)	0	0	2.36612	2.19409	1.09489	1.26217	2.65105	1.52198	1.05754	0.79961	2.45658	1.43083	1.81813	1.1093	1.62135	1.15371	0.790099	0.911262	1.33136	1.08351	0.846878	0.409522
LV	SM(d38:1)	SM	(d38:1)	(d38:1)	0	0	16.5106	7.2383	19.4881	22.9104	19.1286	14.7233	16.9991	15.6639	21.9715	14.4047	19.7025	9.89428	6.8572	17.3316	18.6173	13.7426	23.7781	8.85351	0.935628	0.666371
LV	SM(d38:2)	SM	(d38:2)	(d38:2)	0	0	0.41479	0.36894	0.584885	1.26795	0.672582	0.612233	0.707491	0.245443	1.16713	0.667096	0.365017	0.359205	0.389059	1.27979	0.438324	0.502049	0.930378	0.919096	1.15169	0.560655
LV	SM(d39:1)	SM	(d39:1)	(d39:1)	0	0	1.41214	3.79126	2.90817	4.90606	3.93696	3.56216	4.26811	3.06851	4.52011	2.49081	0.820249	2.41893	2.03442	3.95962	3.77878	3.84447	6.18128	3.99956	0.977928	0.900239
LV	SM(d40:1)	SM	(d40:1)	(d40:1)	0	0	52.4205	44.6435	49.2886	65.0412	48.8574	87.3834	99.0268	88.3494	72.2047	47.0227	53.4291	33.8523	33.6886	83.2609	104.318	74.1841	114.657	27.7674	0.963545	0.844778
LV	SM(d40:2)	SM	(d40:2)	(d40:2)	0	0	13.9447	12.2495	16.9718	21.3942	15.7788	22.0307	32.2667	14.5274	20.5548	14.6994	16.2065	6.81151	4.69873	27.3452	22.4556	22.5055	32.533	27.3789	1.04685	0.814101
LV	SM(d40:4)	SM	(d40:4)	(d40:4)	0	0	1.44255	1.44336	1.91388	1.04955	1.82088	1.38738	1.54835	1.44299	2.14433	1.28498	1.69045	0.758096	1.30074	1.68169	1.62777	1.17424	2.17218	1.84819	1.04126	0.718471
LV	SM(d41:0)	SM	(d41:0)	(d41:0)	0	0	0.02667	0.0324441	0.278981	0.0421343	0.051053	0.0257116	0.0276089	0.0278551	0.0201076	0.0207493	0.0580594	0.020948	0.0290153	0.035968	0.049637	0.00657055	0.0252598	0.00588258	0.424929	0.275905
LV	SM(d41:1)	SM	(d41:1)	(d41:1)	0	0	18.9633	17.775	14.3321	20.6065	17.5681	13.7965	8.96675	10.5897	19.6373	12.0168	15.7516	9.53187	9.26686	6.74374	9.19969	6.80332	9.37643	10.722	0.711591	0.0369346
LV	SM(d41:2)	SM	(d41:2)	(d41:2)	0	0	11.5002	11.4902	8.4398	17.2461	11.9375	11.7137	8.08888	1.82489	13.9044	10.8882	12.0263	9.46848	6.00788	6.55653	6.70387	5.93336	6.97355	7.06817	0.831999	0.356644
LV	SM(d41:3)	SM	(d41:3)	(d41:3)	0	0	0.245813	0.371879	0.569965	0.621514	0.446994	0.69667	0.0564888	0.032627	0.795727	0.633013	0.691385	0.444164	0.247156	0.234067	0.0986084	0.157287	0.038469	0.18308	0.926499	0.823406
LV	SM(d42:1)	SM	(d42:1)	(d42:1)	0	0	16.3635	17.6516	16.068	29.6905	14.9536	15.7997	23.8796	23.1609	23.9018	14.8422	15.1971	10.5537	9.74637	18.5747	24.378	21.1025	31.0031	27.0721	0.997016	0.984176
LV	SM(d42:4)	SM	(d42:4)	(d42:4)	0	0	3.42259	3.80589	4.25733	5.88607	3.74771	3.57884	8.76673	6.48656	5.4671	2.45919	3.05481	2.28978	2.15239	6.48308	8.91019	5.93855	10.2223	9.9193	1.13931	0.573541
LV	SM(d42:5)	SM	(d42:5)	(d42:5)	0	0	3.18015	2.45195	4.96254	3.39904	4.61076	3.66171	3.48943	1.79456	4.93681	1.84068	3.25783	1.39671	3.26365	3.25691	3.31346	2.84898	3.61043	2.94314	0.890554	0.440826
LV	SM(d42:6)	SM	(d42:6)	(d42:6)	0	0	1.47186	0.920654	1.70715	1.3881	1.12827	1.13589	1.14687	0.987078	2.08565	1.3075	1.56479	1.22135	1.19257	1.19103	1.47859	1.19314	1.61956	1.12353	1.13113	0.240484
LV	SM(d43:2)	SM	(d43:2)	(d43:2)	0	0	1.54876	1.12132	1.13089	2.5472	1.33776	1.43302	0.0367852	0.728393	2.29254	1.63591	1.40907	1.23727	0.854713	0.64439	0.468418	0.439821	0.453637	0.539865	0.807406	0.471669
LV	SM(d43:4)	SM	(d43:4)	(d43:4)	0	0	1.18046	1.17447	0.864022	1.59545	1.18363	0.680909	0.510928	0.647048	1.52939	0.670232	0.984993	0.505472	0.608264	0.432739	0.576844	0.111202	0.654695	0.547513	0.675914	0.0894138
LV	SM(d43:5)	SM	(d43:5)	(d43:5)	0	0	0.809197	0.355055	0.647448	1.0701	0.684897	0.546919	0.532515	0.256269	0.227211	0.493386	1.19656	0.466511	0.0957058	0.420834	0.180739	0.402784	0.422046	0.393621	0.701599	0.182264
LV	SM(d44:2)	SM	(d44:2)	(d44:2)	0	0	0.202486	0.327568	0.293777	0.521233	0.282884	0.14579	0.106166	0.159389	0.410034	0.306371	0.181996	0.205629	0.141138	0.174492	0.124972	0.177978	0.0299872	0.132024	0.739323	0.268907
LV	SM(d44:4)	SM	(d44:4)	(d44:4)	0	0	1.19036	1.21457	1.23513	1.89424	1.07812	1.06904	1.46827	1.75837	1.80133	0.652987	0.905567	0.758377	0.544774	1.3931	1.78787	1.36103	2.01539	1.94172	0.965312	0.824796
LV	SM(d44:5)	SM	(d44:5)	(d44:5)	0	0	37.4259	17.6411	28.6423	44.3854	28.5772	14.5468	18.6301	14.8814	24.5785	11.1447	19.3578	21.0219	14.0804	17.3761	17.5231	18.2732	15.5342	17.3358	0.688616	0.0860325
LV	SM(d44:6)	SM	(d44:6)	(d44:6)	0	0	2.49363	3.33658	6.41719	6.94486	5.50636	6.03032	3.28483	2.42496	7.27772	4.78259	5.42736	2.0396	4.52816	3.11501	3.68808	3.48348	3.20659	3.39927	0.898996	0.577394
LV	SM(t33:1)	SM	(t33:1)	(t33:1)	0	0	0.39302	0.326289	0.445625	0.594971	0.450139	0.370975	0.215033	0.16596	0.265469	0.30301	0.406017	0.240443	0.165854	0.251665	0.134359	0.15214	0.224035	0.25227	0.646928	0.0359078
LV	SM(t33:2)	SM	(t33:2)	(t33:2)	0	0	0.161773	0.0627399	0.0114325	0.313044	0.370051	0.128269	0.254867	0.201682	0.221776	0.179184	0.143003	0.11229	0.158784	0.057017	0.00343533	0.150787	0.00498259	0.135292	0.620564	0.173544
LV	SM(t34:0)	SM	(t34:0)	(t34:0)	0	0	0.880003	0.665021	1.2487	0.825594	0.91179	0.85042	0.628811	0.446791	0.929631	0.594268	1.06735	0.600585	0.853432	0.472895	0.495981	0.292684	0.451563	0.445559	0.768632	0.124598
LV	SM(t34:1)	SM	(t34:1)	(t34:1)	0	0	1.75069	1.45827	1.52816	3.69333	1.61951	1.9074	1.2641	1.02296	1.51437	1.69648	1.75327	1.3071	1.86428	1.42731	1.25537	1.09211	1.70394	1.74518	0.862621	0.439869
LV	SM(t34:2)	SM	(t34:2)	(t34:2)	0	0	0.276968	0.149943	0.267352	0.250819	0.214989	0.269526	0.136383	0.126579	0.286591	0.2412	0.202599	0.0984229	0.226041	0.287565	0.18287	0.145761	0.174513	0.132248	0.934825	0.655987
LV	SM(t39:3)	SM	(t39:3)	(t39:3)	0	0	0.104625	0.0616369	0.0602014	0.113077	0.0334312	0.128209	0.0284817	0.0839322	0.112212	0.0980982	0.116457	0.0557063	0.0862972	0.122164	0.122701	0.0745931	0.103555	0.0674328	1.25062	0.22698
LV	SM(t42:0)	SM	(t42:0)	(t42:0)	0	0	0.115611	0.159593	0.125993	0.34018	0.128695	0.108917	0.108687	0.0721036	0.220201	0.0823812	0.134161	0.0721047	0.0451868	0.00936556	0.0687299	0.063203	0.0573265	0.0926852	0.583107	0.104176
LV	SM(t42:1)	SM	(t42:1)	(t42:1)	0	0	0.640715	0.915722	0.886004	1.72454	0.854245	0.764168	0.85872	0.537637	0.915796	0.640574	1.00043	0.583171	0.833627	0.455786	0.599446	0.411253	0.527811	0.646817	0.736835	0.124139
LV	SPH(d18:0)	SPH	(d18:0)	(d18:0)	0	0	0.171511	0.348725	0.32993	0.421733	0.215593	0.204599	0.165391	0.188036	0.582866	0.385128	0.226721	0.235333	0.301309	0.333308	0.294806	0.289158	0.407762	0.281108	1.30529	0.121396
LV	SPH(d18:1)	SPH	(d18:1)	(d18:1)	0	0	1.23827	1.03682	1.30451	2.41085	1.13211	1.60178	0.952663	0.918944	2.27899	2.02241	1.23881	1.1903	1.30571	1.97933	1.71933	1.95245	1.88086	1.82786	1.31341	0.0695832
LV	TG(14:0_18:2_18:2)	TG	(14:0_18:2_18:2)	(14:0)	(18:2)	(18:2)	74.4495	200.812	150.432	38.85	150.567	19.341	246.123	46.1261	21.4082	27.0194	60.9035	56.2039	66.4367	31.695	26.8392	26.8114	113.338	36.8812	0.403614	0.0536037
LV	TG(16:0_16:0_18:1)	TG	(16:0_16:0_18:1)	(16:0)	(16:0)	(18:1)	80.0788	165.187	108.783	96.4107	243.426	22.4507	119.166	35.2984	23.5832	31.305	64.2351	61.9141	67.6075	43.8488	23.4583	34.8068	88.2172	34.994	0.435434	0.045598
LV	TG(16:0_16:0_18:2)	TG	(16:0_16:0_18:2)	(16:0)	(16:0)	(18:2)	299.878	500.696	249.668	44.6089	680.992	67.8056	154.256	84.1166	46.334	60.2641	161.724	180.551	154.536	112.557	13.949	113.525	216.16	69.9369	0.434015	0.114358
LV	TG(16:0_16:1_18:1)	TG	(16:0_16:1_18:1)	(16:0)	(16:1)	(18:1)	61.1979	124.139	81.5242	60.0889	425.348	13.3275	247.011	15.7202	9.30605	11.9791	32.6009	36.6934	40.7994	18.9657	22.4097	27.6957	31.6007	16.1428	0.19308	0.0765296
LV	TG(16:0_18:1_18:1)	TG	(16:0_18:1_18:1)	(16:0)	(18:1)	(18:1)	730.741	1419.44	969.233	793.473	3225.96	219.733	1521.99	324.139	198.17	163.069	356.588	612.305	618.91	323.854	259.526	261.316	783.321	222.029	0.330187	0.0577608
LV	TG(16:0_18:1_18:2)	TG	(16:0_18:1_18:2)	(16:0)	(18:1)	(18:2)	1648.22	4269.11	3128.59	1204.2	9214.43	454.639	3728.15	1005.09	734.22	757.128	1649.85	1540.41	2300.52	773.332	623.031	519.014	2085.6	868.331	0.384593	0.102881
LV	TG(16:0_18:1_20:4)	TG	(16:0_18:1_20:4)	(16:0)	(18:1)	(20:4)	275.083	466.803	381.724	178.068	931.719	125.391	408.636	169.403	158.826	216.589	304.065	272.343	356.878	202.099	172.915	157.58	339.218	203.631	0.649448	0.212075
LV	TG(16:0_18:1_22:6)	TG	(16:0_18:1_22:6)	(16:0)	(18:1)	(22:6)	352.696	701.865	697.342	278.775	1516.58	105.389	507.956	229.895	277.243	257.685	417.081	460.304	578.623	85.0578	197.444	37.2971	378.875	227.832	0.531592	0.158563
LV	TG(16:0_18:2_18:2)	TG	(16:0_18:2_18:2)	(16:0)	(18:2)	(18:2)	1458.64	3745.58	3259.06	586.865	8867.18	355.583	3078.3	921.596	808.031	728.224	1691.95	1163.93	2258.26	627.949	588.261	377.589	2211.3	867.269	0.406694	0.14121
LV	TG(16:0_18:2_18:3)	TG	(16:0_18:2_18:3)	(16:0)	(18:2)	(18:3)	220.805	914.547	705.533	28.1678	1315	84.925	184.872	210.743	170.999	191.002	332.126	354.919	444.961	202.064	170.394	90.2636	256.297	201.547	0.527114	0.235548
LV	TG(16:0_18:2_20:4)	TG	(16:0_18:2_20:4)	(16:0)	(18:2)	(20:4)	364.025	917.864	669.118	174.083	1565.58	155.874	774.286	304.322	284.628	346.016	433.37	418.054	546.808	318.296	265.119	230.526	568.674	338.271	0.60908	0.201617
LV	TG(16:0_18:2_22:6)	TG	(16:0_18:2_22:6)	(16:0)	(18:2)	(22:6)	441.206	896.288	850.865	221.915	2226.53	138.596	562.384	302.577	522.785	299.551	470.438	479.574	911.958	147.736	149.17	115.386	505.366	261.507	0.547975	0.236954
LV	TG(16:1_18:2_18:2)	TG	(16:1_18:2_18:2)	(16:1)	(18:2)	(18:2)	140.227	458.949	398.069	8.30801	1041.5	31.494	1502.87	105.695	48.089	48.9821	144.335	112.134	157.761	40.6936	53.0109	44.8036	374.149	82.1033	0.239984	0.111342
LV	TG(16:1_18:2_18:3)	TG	(16:1_18:2_18:3)	(16:1)	(18:2)	(18:3)	0.801549	46.771	3.52132	9.31757	218.489	6.22602	27.0894	6.88264	9.9496	4.87498	9.18575	1.09142	12.69	0.836441	6.60866	1.65661	28.631	8.92642	0.211724	0.268708
LV	TG(18:0_16:0_18:1)	TG	(18:0_16:0_18:1)	(18:0)	(16:0)	(18:1)	18.1176	30.1079	25.1924	26.5952	38.4853	6.83882	17.0342	7.8691	8.97286	11.801	18.7279	17.7342	18.9256	13.3258	9.53541	11.373	19.9685	9.64848	0.657951	0.110312
LV	TG(18:0_18:1_18:1)	TG	(18:0_18:1_18:1)	(18:0)	(18:1)	(18:1)	29.9282	39.89	30.523	41.5341	59.0202	9.60917	44.2688	9.50867	9.28538	11.8572	26.2436	19.1567	23.273	4.80855	5.16633	5.03402	4.20847	12.4329	0.367687	0.0103377
LV	TG(18:0_18:1_20:4)	TG	(18:0_18:1_20:4)	(18:0)	(18:1)	(20:4)	32.5646	49.7974	41.428	33.5738	92.3394	17.4027	36.0531	17.9526	25.1428	24.7184	41.5643	32.7987	42.803	20.5771	20.3842	16.1663	37.3472	22.4223	0.707353	0.221022
LV	TG(18:1_14:0_18:2)	TG	(18:1_14:0_18:2)	(18:1)	(14:0)	(18:2)	183.664	536.139	359.858	121.969	1065.16	42.2084	635.241	94.7203	23.5551	48.7222	150.528	61.6403	153.432	36.0547	58.2147	59.4833	225.914	68.065	0.233135	0.0515966
LV	TG(18:1_18:1_18:1)	TG	(18:1_18:1_18:1)	(18:1)	(18:1)	(18:1)	692.316	370.602	300.971	378.659	1381.91	80.2974	671.352	118.013	109.581	101.517	218.615	297.789	330.717	92.4026	130.147	77.4835	280.816	139.684	0.356274	0.0688268
LV	TG(18:1_18:1_18:2)	TG	(18:1_18:1_18:2)	(18:1)	(18:1)	(18:2)	622.738	875.74	1183.77	466.187	2965.88	181.174	849.204	151.475	169.287	144.67	472.136	353.654	901.82	211.344	226.259	189.263	820.387	297.8	0.41519	0.144886
LV	TG(18:1_18:1_20:4)	TG	(18:1_18:1_20:4)	(18:1)	(18:1)	(20:4)	94.0625	178.784	143.414	154.779	300.543	60.1718	124.917	73.3967	134.18	69.2681	180.71	112.306	279.432	73.9158	63.8949	62.4635	149.064	83.7019	0.855833	0.565724
LV	TG(18:1_18:1_22:5)	TG	(18:1_18:1_22:5)	(18:1)	(18:1)	(22:5)	64.0796	81.2604	70.2734	114.228	226.959	35.845	22.9153	4.50943	47.8471	54.2181	105.495	93.3617	59.7632	43.0449	29.8681	40.542	99.386	52.3856	0.807538	0.581462
LV	TG(18:1_18:1_22:6)	TG	(18:1_18:1_22:6)	(18:1)	(18:1)	(22:6)	215.751	315.439	358.889	167.674	671.175	68.9935	235.352	58.9585	110.765	86.3056	112.061	104.33	328.404	48.5255	111.556	82.8086	284.16	71.8194	0.512653	0.123625
LV	TG(18:1_18:2_18:2)	TG	(18:1_18:2_18:2)	(18:1)	(18:2)	(18:2)	559.458	1276.39	1188.08	172.267	2905.37	137.281	1092.09	374.796	256.881	287.606	773.973	290.182	932.899	81.8024	134.486	87.3473	988.632	324.857	0.431747	0.142097
LV	TG(18:1_18:2_20:4)	TG	(18:1_18:2_20:4)	(18:1)	(18:2)	(20:4)	181.922	422.862	316.039	83.8172	716.488	82.3455	300.237	127.868	107.691	128.673	220.476	164.6	263.271	120.93	113.595	118.943	388.831	173.525	0.645475	0.253517
LV	TG(18:1_18:2_22:6)	TG	(18:1_18:2_22:6)	(18:1)	(18:2)	(22:6)	149.99	243.653	329.855	105.745	559.014	57.7519	138.851	85.9892	98.4095	77.075	185.364	132.664	313.563	44.2424	67.7416	42.0053	220.452	84.6986	0.606262	0.236278
LV	TG(18:2_18:2_18:2)	TG	(18:2_18:2_18:2)	(18:2)	(18:2)	(18:2)	380.567	940.428	934.405	145.682	2054.13	93.5908	669.057	255.525	178.577	170.077	464.388	267.146	655.606	93.8892	61.3923	80.2157	876.876	257.566	0.453939	0.160193
LV	TG(18:2_18:2_20:4)	TG	(18:2_18:2_20:4)	(18:2)	(18:2)	(20:4)	46.7855	145.145	172.999	20.1744	218.843	42.0967	50.6582	49.4631	45.6035	75.7859	64.6015	55.3274	90.1861	62.0336	46.0635	28.5353	126.758	62.449	0.704771	0.347008
LV	TG(18:2_18:2_22:6)	TG	(18:2_18:2_22:6)	(18:2)	(18:2)	(22:6)	173.347	248.548	296.691	34.3896	485.224	51.6324	121.424	114.119	151.589	127.232	235.296	151.526	262.131	76.0673	79.7165	59.7707	311.815	134.232	0.833566	0.603039
LV	TG(18:3_18:2_18:2)	TG	(18:3_18:2_18:2)	(18:3)	(18:2)	(18:2)	3.92394	19.3521	10.8128	0.502828	74.3713	2.73796	17.0014	4.22674	48.3152	2.21505	7.52703	2.38577	42.7798	2.84355	5.42766	3.31587	44.9168	4.1171	0.986053	0.983024
PL	AcCa(14:0)	AcCa	(14:0)	(14:0)	0	0	0.0318788	0.0412048	0.0315203	0.0637858	0.0312769	0.0472292	0.04942	0.0339688	0.0406388	0.0280052	0.0218297	0.02814	0.0293009	0.031525	0.0391752	0.0305939	0.03587	0.057789	0.830478	0.198365
PL	AcCa(14:1)	AcCa	(14:1)	(14:1)	0	0	0.0294763	0.0381625	0.0259524	0.0724242	0.0303789	0.0477003	0.0431284	0.031331	0.0458371	0.0314685	0.0231124	0.0269681	0.0372671	0.0217862	0.0387785	0.0324608	0.035912	0.055019	0.87548	0.442741
PL	AcCa(16:0)	AcCa	(16:0)	(16:0)	0	0	0.0978287	0.118189	0.0927233	0.196905	0.121802	0.164968	0.210289	0.116299	0.0804713	0.0877606	0.0835807	0.0628666	0.100921	0.108133	0.1199	0.0820583	0.158252	0.170644	0.753949	0.0992634
PL	AcCa(16:1)	AcCa	(16:1)	(16:1)	0	0	0.0248506	0.0299928	0.0205984	0.0679305	0.0244916	0.0278471	0.044656	0.0196087	0.0224205	0.015094	0.0118254	0.0140591	0.0165125	0.0170475	0.0241937	0.0160364	0.0312127	0.0441304	0.654007	0.114471
PL	AcCa(18:0)	AcCa	(18:0)	(18:0)	0	0	0.0434246	0.0535451	0.0391932	0.0504576	0.0506686	0.0764815	0.0724387	0.0553125	0.0434205	0.0518887	0.0491622	0.0295594	0.0564203	0.0513781	0.0509215	0.0393088	0.059658	0.06697	0.90358	0.366575
PL	AcCa(18:1)	AcCa	(18:1)	(18:1)	0	0	0.112233	0.156154	0.0993652	0.285357	0.154714	0.191916	0.147359	0.120381	0.125037	0.101995	0.089065	0.0743792	0.128915	0.117897	0.133769	0.0958166	0.200987	0.23612	0.82304	0.305432
PL	AcCa(18:2)	AcCa	(18:2)	(18:2)	0	0	0.0509464	0.0691433	0.0473408	0.0997892	0.051679	0.0657718	0.0895916	0.0445742	0.056118	0.0484079	0.0330207	0.0327741	0.0523882	0.0406433	0.0527813	0.0384413	0.066272	0.0979497	0.799939	0.192099
PL	AcCa(20:1)	AcCa	(20:1)	(20:1)	0	0	0.00665848	0.00554045	0.00456742	0.0130458	0.00548807	0.00740605	0.0137052	0.00660733	0.00320661	0.00372657	0.00292766	0.00183727	0.0060717	0.00565176	0.00627866	0.00360234	0.00738727	0.0108133	0.653814	0.0921432
PL	Cer(d42:1+O)	Cer	(d42:1+O)	(d42:1+O)	0	0	0.058464	0.0654225	0.057403	0.0517126	0.0596683	0.0413708	0.105374	0.052192	0.0178612	0.0668472	0.0545053	0.0428571	0.0545643	0.0459536	0.0628687	0.041123	0.0492251	0.0377151	0.770568	0.105171
PL	Cer(t40:0)	Cer	(t40:0)	(t40:0)	0	0	0.0140939	0.0128793	0.0118768	0.00771147	0.0082064	0.0178986	0.0448683	0.0210679	0.00779074	0.0150815	0.00951497	0.00993924	0.00916033	0.0410703	0.0333474	0.0317548	0.0318204	0.0241551	1.23308	0.496223
PL	Cer(t42:0)	Cer	(t42:0)	(t42:0)	0	0	0.0219004	0.0175308	0.015077	0.0156103	0.0128075	0.0208527	0.0276056	0.0245287	0.0144396	0.0236288	0.0135162	0.016618	0.012767	0.0300701	0.0282868	0.0240258	0.017688	0.0156892	1.00943	0.946379
PL	Cer(t42:0+O)	Cer	(t42:0+O)	(t42:0+O)	0	0	0.06595	0.056843	0.0495797	0.0456895	0.05252	0.0358296	0.0920675	0.045079	0.0288009	0.0588806	0.0473107	0.0378719	0.0472754	0.0399548	0.0550504	0.0363963	0.0435723	0.0329462	0.772047	0.0918378
PL	Cer(t42:1)	Cer	(t42:1)	(t42:1)	0	0	0.00888511	0.00859955	0.00782299	0.00602132	0.00714773	0.00556021	0.0133066	0.00711227	0.00378708	0.00796675	0.00719353	0.00498522	0.00728838	0.00590793	0.00752003	0.00472581	0.0056529	0.00477042	0.74219	0.0548167
PL	ChE()	ChE	()	0	0	0	0.0960164	0.0808769	0.0768053	0.0568936	0.104672	0.0744254	0.100515	0.0552274	0.0913441	0.0756454	0.0592797	0.0758457	0.0692863	0.0975011	0.0813649	0.0575572	0.0649208	0.0587271	0.906645	0.361939
PL	ChE(20:4)	ChE	(20:4)	(20:4)	0	0	0.0338281	0.040419	0.0214094	0.00813787	0.00245232	0.01386	0.0769174	0.00272939	0.0205238	0.0199318	0.00930997	0.0122374	0.013152	0.0335487	0.00087283	0.00296862	0.0124944	0.00654856	0.527002	0.242124
PL	ChE(22:6)	ChE	(22:6)	(22:6)	0	0	0.00122913	0.0233579	0.0186947	0.00465928	0.000373935	0.0138855	0.0388899	0.00335051	0.0166359	0.0119418	0.00574844	0.00746836	0.00790757	0.0281231	0.0124235	0.00426646	0.0120464	0.00457026	0.851252	0.720561
PL	CL(78:6)	CL	(78:6)	(78:6)	0	0	0.0227414	0.0201884	0.0184875	0.0174093	0.0265329	0.0265374	0.0148265	0.0266965	0.0241305	0.028776	0.0201355	0.0260757	0.00838074	0.027616	0.0364005	0.0154485	0.0338063	0.0324939	1.16833	0.272442
PL	DG(15:0_18:1D7)	DG	(15:0_18:1D7)	(15:0)	(18:1D7)	0	0.18802	0.164803	0.175453	0.177138	0.174437	0.187475	0.150514	0.137581	0.193037	0.172206	0.153203	0.186125	0.154166	0.179028	0.166827	0.154992	0.176552	0.149346	0.99481	0.912869
PL	DG(16:0_16:0)	DG	(16:0_16:0)	(16:0)	(16:0)	0	0.242907	0.154651	0.1604	0.152576	0.228583	0.189894	0.206672	0.154306	0.215827	0.13837	0.158882	0.225337	0.175841	0.15397	0.15439	0.0592699	0.151138	0.141599	0.845442	0.155401
PL	DG(16:0_18:2)	DG	(16:0_18:2)	(16:0)	(18:2)	0	0.0505338	0.0426049	0.0516698	0.0379786	0.0184223	0.0130382	0.0346894	0.0269512	0.0255041	0.0515601	0.0231493	0.0222029	0.0157715	0.0246831	0.0476453	0.0281914	0.0310965	0.0260335	0.857848	0.439969
PL	DG(18:0_16:0)	DG	(18:0_16:0)	(18:0)	(16:0)	0	0.279016	0.2206	0.219962	0.229528	0.344515	0.30943	0.279328	0.186973	0.292441	0.173745	0.22702	0.26103	0.179021	0.226366	0.262605	0.199198	0.220684	0.184957	0.860972	0.13601
PL	DG(18:0_18:0)	DG	(18:0_18:0)	(18:0)	(18:0)	0	0.110328	0.0596632	0.0863792	0.0635289	0.0730348	0.106427	0.0757473	0.0461961	0.0950005	0.064808	0.0536732	0.0919357	0.0585072	0.0847952	0.0752376	0.0569354	0.0515722	0.0479266	0.876081	0.336646
PL	DG(18:1_18:1)	DG	(18:1_18:1)	(18:1)	0	0	0.0880065	0.0740932	0.0567097	0.0792927	0.0394302	0.0461569	0.0978306	0.0290437	0.0510018	0.0560717	0.0402153	0.0681511	0.0230576	0.0533177	0.138161	0.0743102	0.0612512	0.0318675	0.936071	0.762878
PL	DG(18:1_18:2)	DG	(18:1_18:2)	(18:1)	(18:2)	0	0.174604	0.118348	0.0955265	0.101101	0.0623652	0.0424597	0.112871	0.0805741	0.0740434	0.112384	0.0708163	0.077263	0.0608899	0.0773049	0.184526	0.0920509	0.0930803	0.104297	0.961257	0.835231
PL	DG(18:2_18:2)	DG	(18:2_18:2)	(18:2)	(18:2)	0	0.03705	0.0365383	0.031082	0.0179342	0.0126139	0.0036555	0.0200129	0.0222699	0.0322949	0.0336976	0.0137764	0.0136871	0.0149311	0.00848122	0.0421213	0.0227291	0.0223111	0.0285812	1.02723	0.910106
PL	Hex1Cer(d18:1_16:0)	Hex1Cer	(d18:1_16:0)	(d18:1)	(16:0)	0	0.0352911	0.0380203	0.0477793	0.0287892	0.0382014	0.0191302	0.00805682	0.0266762	0.0322156	0.0431481	0.0555515	0.0281637	0.054151	0.00578549	0.0229717	0.0200343	0.0221891	0.0209435	1.00901	0.968081
PL	Hex1Cer(d18:1_24:1)	Hex1Cer	(d18:1_24:1)	(d18:1)	(24:1)	0	0.0792859	0.073479	0.0851649	0.0668377	0.0880588	0.050976	0.0703007	0.0480738	0.0460018	0.0958247	0.0825413	0.0517357	0.0827353	0.0411449	0.0504635	0.0295897	0.0461057	0.0413916	0.807624	0.139938
PL	Hex1Cer(d36:1)	Hex1Cer	(d36:1)	(d36:1)	0	0	0.00476111	0.00664293	0.0131047	0.00158761	0.00798939	0	0	0.000918711	0.00304861	0.00180729	0.00806626	0.00373119	0.00799274	0	0	0.000734756	0	0	0.580059	0.361019
PL	Hex1Cer(t18:0_16:0)	Hex1Cer	(t18:0_16:0)	(t18:0)	(16:0)	0	0.0352882	0.0380138	0.0477778	0.0287893	0.0382019	0.0191342	0.00806165	0.0266785	0.0322147	0.0431363	0.0554537	0.0281623	0.0541475	0.00576985	0.0229774	0.0200321	0.0221887	0.0209359	1.00855	0.969663
PL	Hex1Cer(t18:0_22:0)	Hex1Cer	(t18:0_22:0)	(t18:0)	(22:0)	0	0.0311489	0.030368	0.022763	0.0258941	0.0194705	0.0277129	0.0424485	0.0207225	0.0183289	0.0395987	0.0348668	0.0207656	0.031074	0.044466	0.0468759	0.0344067	0.0481298	0.0445315	1.317	0.0553481
PL	Hex1Cer(t18:0_24:1)	Hex1Cer	(t18:0_24:1)	(t18:0)	(24:1)	0	0.0847551	0.0780111	0.0888429	0.0701192	0.0912171	0.0543921	0.0726742	0.0495723	0.0470039	0.106743	0.0848732	0.0577062	0.0904557	0.045273	0.0564982	0.0340685	0.0498067	0.0439407	0.836344	0.213839
PL	Hex1Cer(t41:0)	Hex1Cer	(t41:0)	(t41:0)	0	0	0.00987639	0.0103961	0.00781681	0.00806527	0.0103572	0.00701309	0.00420613	0.00435948	0.00489225	0.0113688	0.0118122	0.00711718	0.00964221	0.00350477	0.0037744	0.00262113	0.003509	0.00315822	0.791106	0.274011
PL	LPC(14:0)	LPC	(14:0)	(14:0)	0	0	0.132587	0.104236	0.124358	0.20891	0.128998	0.176397	0.160579	0.092076	0.0943977	0.0943834	0.133198	0.0935948	0.0892799	0.136538	0.10003	0.100973	0.0990217	0.118544	0.751651	0.0407016
PL	LPC(15:0)	LPC	(15:0)	(15:0)	0	0	0.141185	0.121045	0.0996011	0.226931	0.125717	0.14486	0.202352	0.10985	0.0982678	0.0977713	0.133478	0.113072	0.107123	0.126895	0.138176	0.105251	0.138395	0.124891	0.808043	0.129527
PL	LPC(16:0)	LPC	(16:0)	(16:0)	0	0	60.053	47.2493	52.9054	61.6436	62.7424	48.5016	82.8653	45.4727	39.2543	36.6516	39.1096	45.2156	48.1734	57.0404	57.1837	30.3571	63.1575	57.955	0.821958	0.085155
PL	LPC(16:0e)	LPC	(16:0e)	(16:0e)	0	0	0.119048	0.0876421	0.120603	0.134004	0.147416	0.160144	0.198738	0.0823511	0.0828187	0.10891	0.106328	0.107012	0.100319	0.1214	0.131002	0.0720662	0.11289	0.126901	0.81501	0.131193
PL	LPC(16:1)	LPC	(16:1)	(16:1)	0	0	0.59592	0.543177	0.537551	0.862429	0.645978	0.553235	1.51377	0.366479	0.246487	0.300806	0.37733	0.383568	0.335365	0.544572	0.565228	0.434205	0.470216	0.490534	0.59066	0.058172
PL	LPC(16:1e)	LPC	(16:1e)	(16:1e)	0	0	0.0419049	0.0310343	0.0345978	0.0367761	0.0391544	0.0396809	0.0599526	0.0256895	0.0236987	0.0265416	0.0334698	0.0242781	0.0283483	0.0264107	0.0309734	0.0192967	0.0248175	0.0321737	0.699525	0.0139704
PL	LPC(16:2e)	LPC	(16:2e)	(16:2e)	0	0	0.00642393	0.0069263	0.0187334	0.0356306	0.0349073	0.0231483	0.0111831	0.0116538	0.0134359	0.0178003	0.0125819	0.0105207	0.00376512	0.0435199	0.0287754	0.00996445	0.0219953	0.0160096	0.960218	0.894682
PL	LPC(17:0)	LPC	(17:0)	(17:0)	0	0	0.473625	0.395725	0.249178	0.398886	0.412147	0.351961	0.398971	0.275936	0.273307	0.395056	0.430817	0.380055	0.342768	0.358235	0.327352	0.241311	0.341178	0.317819	0.922166	0.380251
PL	LPC(17:1)	LPC	(17:1)	(17:1)	0	0	0.0810268	0.0622753	0.0633828	0.106745	0.0680459	0.0802131	0.16592	0.0522413	0.0406846	0.0476531	0.07217	0.0626977	0.0519108	0.0817816	0.0699007	0.0566978	0.075521	0.0597492	0.72812	0.125881
PL	LPC(18:0)	LPC	(18:0)	(18:0)	0	0	38.3747	30.7343	29.1442	28.7439	37.8295	24.0961	42.7841	28.961	19.3369	29.7374	39.7698	28.5282	32.029	31.6619	26.5316	11.0635	29.228	29.3363	0.850808	0.161822
PL	LPC(18:0e)	LPC	(18:0e)	(18:0e)	0	0	0.0511054	0.0405842	0.0432715	0.042858	0.0520181	0.0463205	0.0692699	0.0364074	0.0266393	0.0334093	0.0570831	0.0401668	0.041024	0.0305441	0.0381474	0.0201142	0.0432399	0.0363784	0.768387	0.0357955
PL	LPC(18:1)	LPC	(18:1)	(18:1)	0	0	8.69189	7.48092	8.4879	11.5051	9.4139	9.84727	19.2899	6.52742	4.56698	5.79361	8.50367	6.66145	6.46043	10.4745	8.14354	7.05403	9.45366	8.33639	0.742928	0.118413
PL	LPC(18:1e)	LPC	(18:1e)	(18:1e)	0	0	0.0671666	0.0602508	0.0746977	0.0802936	0.0859953	0.0657097	0.112464	0.0523741	0.048623	0.0590592	0.0638329	0.0615761	0.0566322	0.0484317	0.0599633	0.0355354	0.0596247	0.0517636	0.727994	0.0180798
PL	LPC(18:2)	LPC	(18:2)	(18:2)	0	0	22.9072	17.5975	18.6237	22.2889	17.1629	19.6097	30.5204	16.2487	9.12357	17.5981	23.7834	17.8723	14.7604	17.8637	15.3587	16.7074	13.1111	15.1801	0.78254	0.0453176
PL	LPC(18:2e)	LPC	(18:2e)	(18:2e)	0	0	0.02409	0.0143153	0.0206416	0.00770193	0.00825843	0.0138843	0.0201386	0.0087476	0.0152999	0.00673087	0.0152862	0.0103653	0.0135301	0.0216012	0.0142016	0.00760062	0.0151361	0.00780007	0.866391	0.475115
PL	LPC(18:3)	LPC	(18:3)	(18:3)	0	0	4.07439	3.28681	3.60641	3.66444	3.82029	3.57568	3.50054	2.94023	2.99966	3.20301	3.2288	3.23768	3.01074	3.78064	3.65984	2.80204	3.87157	3.20097	0.927189	0.135532
PL	LPC(19:0)	LPC	(19:0)	(19:0)	0	0	0.135768	0.0975281	0.0397972	0.0696471	0.119846	0.133379	0.221446	0.142872	0.0361131	0.0810462	0.128509	0.0943999	0.0891697	0.0855014	0.12319	0.0750184	0.215057	0.104134	0.859861	0.500405
PL	LPC(19:1)	LPC	(19:1)	(19:1)	0	0	0.0285256	0.0232852	0.0293241	0.043383	0.046411	0.0473085	0.0671502	0.015213	0.0176469	0.0239798	0.0438989	0.023498	0.0319769	0.0322582	0.0237103	0.00783871	0.0205584	0.036242	0.696228	0.11686
PL	LPC(20:0)	LPC	(20:0)	(20:0)	0	0	0.115638	0.0978218	0.078242	0.113372	0.122581	0.165786	0.690622	0.217907	0.0646053	0.0899442	0.129521	0.0862121	0.0822608	0.302075	0.359906	0.163861	0.443884	0.365084	1.04239	0.92196
PL	LPC(20:1)	LPC	(20:1)	(20:1)	0	0	0.167487	0.115189	0.136469	0.258981	0.189724	0.170969	0.592315	0.127887	0.10303	0.131163	0.180511	0.165152	0.125493	0.201122	0.20283	0.137398	0.264215	0.191622	0.774311	0.413491
PL	LPC(20:2)	LPC	(20:2)	(20:2)	0	0	0.201989	0.152826	0.18038	0.271842	0.18467	0.179518	0.317371	0.125275	0.097617	0.15807	0.199852	0.191652	0.147064	0.161038	0.158602	0.123564	0.140595	0.158104	0.761477	0.0760789
PL	LPC(20:3)	LPC	(20:3)	(20:3)	0	0	2.55263	1.94798	1.70392	2.3991	2.47511	1.75278	3.36506	1.62883	1.01766	1.73881	2.56564	2.06546	1.96567	1.7383	1.92008	1.14763	1.8462	1.74479	0.796626	0.0940721
PL	LPC(20:4)	LPC	(20:4)	(20:4)	0	0	14.4458	7.11235	9.57649	13.4197	13.2183	9.99696	16.2715	5.72516	4.97304	7.18773	13.6525	7.56056	9.95867	7.9711	6.64145	5.65139	6.33118	7.57787	0.690731	0.0426467
PL	LPC(20:4e)	LPC	(20:4e)	(20:4e)	0	0	0.0016112	0.00448328	0.00207128	0.00125602	0.00070369	0.00238235	0.00182629	0.00125776	0.00320613	0.00439805	0.00653956	0.00131347	0.00578482	0.00248824	0.000419781	0.00130134	0.00341257	0.00316583	1.64341	0.11206
PL	LPC(22:0)	LPC	(22:0)	(22:0)	0	0	0.0810694	0.0695254	0.0598789	0.0568805	0.0761297	0.0665753	0.123316	0.0538615	0.0315132	0.0542353	0.06925	0.0494443	0.0460476	0.0717175	0.0801852	0.0392824	0.0813789	0.072774	0.811705	0.17528
PL	LPC(22:1)	LPC	(22:1)	(22:1)	0	0	0.0435097	0.0368246	0.034211	0.0343641	0.0475642	0.0552632	0.0869461	0.0332708	0.0299827	0.0370469	0.0394863	0.0289773	0.0369053	0.0590755	0.0588766	0.0314174	0.0558733	0.045881	0.910914	0.586965
PL	LPC(22:3)	LPC	(22:3)	(22:3)	0	0	0.00364016	0.0025954	0.00376726	0.00312638	0.00245853	0.00664381	0.0345647	0.00986041	0.00265479	0.00317959	0.00378604	0.000882278	0.0024259	0.018676	0.0178341	0.00783847	0.029354	0.0221835	1.30597	0.61936
PL	LPC(22:4)	LPC	(22:4)	(22:4)	0	0	0.0681822	0.0605541	0.0750321	0.092188	0.0503809	0.0848812	0.131252	0.0697666	0.0489316	0.0553138	0.0766153	0.0620839	0.0585092	0.0736224	0.0923938	0.0793269	0.0617567	0.0767275	0.867118	0.305596
PL	LPC(22:5)	LPC	(22:5)	(22:5)	0	0	0.117389	0.131674	0.146953	0.242623	0.138733	0.20991	0.349134	0.161102	0.0780664	0.14502	0.182967	0.176884	0.103391	0.215485	0.246055	0.1746	0.228105	0.201049	0.935747	0.716067
PL	LPC(22:6)	LPC	(22:6)	(22:6)	0	0	2.11186	2.95685	4.08061	4.5754	4.42548	1.54071	3.56985	3.08382	2.63523	2.76279	5.00459	3.10348	3.66187	3.44112	0.382182	2.99449	0.452759	3.22751	0.840127	0.382643
PL	LPC(24:0)	LPC	(24:0)	(24:0)	0	0	0.106182	0.0855013	0.0744237	0.0939081	0.109764	0.0732903	0.153197	0.0697971	0.0303984	0.0623907	0.0818611	0.0530022	0.0641819	0.0755761	0.0759357	0.060007	0.0958175	0.0645137	0.693085	0.0236574
PL	LPC(24:1)	LPC	(24:1)	(24:1)	0	0	0.0399237	0.0274117	0.00950628	0.0324231	0.0402634	0.0337464	0.0602823	0.0333695	0.0191729	0.0262953	0.029499	0.0226343	0.0250295	0.0350514	0.0386894	0.0273867	0.0415823	0.0331808	0.862386	0.407314
PL	LPC(24:2)	LPC	(24:2)	(24:2)	0	0	0.014472	0.0104112	0.0131977	0.0170374	0.0143738	0.0116026	0.0164082	0.0145269	0.00789446	0.0109208	0.0107431	0.00802272	0.0108054	0.0153355	0.0189504	0.0133242	0.0160002	0.0145227	0.90347	0.343843
PL	LPC(26:0)	LPC	(26:0)	(26:0)	0	0	0.0090099	0.0115014	0.00948311	0.0110524	0.00623389	0.0100479	0.00427013	0.00938523	0.0116716	0.00906218	0.00789211	0.013573	0.00893835	0.011931	0.011705	0.0104033	0.0143362	0.0120313	1.25712	0.0540751
PL	LPE(16:0)	LPE	(16:0)	(16:0)	0	0	1.2959	1.47543	1.14907	1.69103	1.41358	1.29437	2.2625	1.38303	0.778495	0.842548	1.28877	0.976115	1.22256	1.28177	1.45673	0.853788	1.2522	1.28443	0.751358	0.0241846
PL	LPE(18:0)	LPE	(18:0)	(18:0)	0	0	1.95178	1.9194	1.68851	2.0419	2.25689	2.10019	3.03086	2.30112	1.26478	1.46893	2.03728	1.56079	1.9067	1.49015	2.21321	1.63711	1.82448	1.97541	0.804081	0.0279703
PL	LPE(18:1)	LPE	(18:1)	(18:1)	0	0	0.604493	0.476556	0.399399	0.750666	0.428923	0.653346	0.837735	0.373962	0.290236	0.393007	0.490983	0.429533	0.36608	0.709642	0.674605	0.468095	0.342026	0.472354	0.819709	0.19477
PL	LPE(18:2)	LPE	(18:2)	(18:2)	0	0	1.13373	1.21246	0.832208	1.36859	0.435529	1.06535	0.900994	1.08949	0.295871	1.12854	1.19475	1.11117	0.551611	1.00545	0.998148	1.13695	0.48763	1.02104	0.888854	0.446726
PL	LPE(20:3)	LPE	(20:3)	(20:3)	0	0	0.578251	0.921616	0.429315	0.737594	0.588365	0.474706	1.67784	0.710111	0.46768	0.633143	0.700486	0.577754	0.575724	0.68262	0.935206	0.643188	0.806607	1.13849	0.936403	0.760024
PL	LPE(22:6)	LPE	(22:6)	(22:6)	0	0	0.577844	0.919734	0.481316	0.746415	0.656055	0.489241	1.68004	0.710815	0.469544	0.632804	0.69962	0.57745	0.576906	0.712191	0.934481	0.658533	0.941594	1.14068	0.938287	0.758149
PL	LSM(t20:0)	LSM	(t20:0)	(t20:0)	0	0	0.0178117	0.0079447	0.0126145	0.0361857	0.0377951	0.00633328	0.0276635	0.0351284	0.0177084	0.0202603	0.0353089	0.00581266	0.0144003	0.0090039	0.0109815	0.00606396	0.00500953	0.0339201	0.698578	0.259495
PL	MG(16:0)	MG	(16:0)	(16:0)	0	0	4.79448	5.60219	4.23456	4.42512	5.99295	4.62539	6.1481	6.14455	5.49356	3.81546	4.69054	6.2139	5.45021	4.39027	4.91987	4.55116	4.69078	4.77138	0.933814	0.346798
PL	MG(18:0)	MG	(18:0)	(18:0)	0	0	3.50724	4.38846	3.3445	4.42525	4.79479	3.14931	4.6663	5.25947	3.86508	2.65664	4.06386	5.10495	4.17476	3.46529	3.1461	3.91379	3.86533	3.92373	0.91079	0.289522
PL	MG(18:1)	MG	(18:1)	(18:1)	0	0	0.89359	1.0015	0.755892	0.910445	1.05854	0.922309	1.16745	1.05429	1.08157	0.733233	0.806353	1.10809	1.00666	0.782751	0.959111	0.845924	0.867124	1.04423	0.951575	0.456925
PL	MG(18:2)	MG	(18:2)	(18:2)	0	0	0.697342	0.33341	0.488913	0.0947765	0.528365	0.315878	0.382268	0.320943	0.360807	0.237521	0.25136	0.505116	0.632112	0.24268	0.109402	0.217973	0.617371	0.270227	0.87152	0.559054
PL	PA(38:4e)	PA	(38:4e)	(38:4e)	0	0	0.224	0.159859	0.267648	0.188975	0.196234	0.232863	0.333054	0.20726	0.139858	0.316199	0.19732	0.157825	0.142848	0.219758	0.203698	0.144472	0.149979	0.160114	0.809803	0.114436
PL	PC(12:0e_20:0)	PC	(12:0e_20:0)	(12:0e)	(20:0)	0	26.3418	14.7404	48.4508	64.3529	36.9988	12.0499	37.753	11.0463	4.82329	33.485	16.8706	35.0232	58.7194	11.0842	13.4653	45.8055	60.6129	58.8196	1.0764	0.804966
PL	PC(14:0_18:2)	PC	(14:0_18:2)	(14:0)	(18:2)	0	47.3113	19.8368	49.2364	155.411	41.7104	22.038	77.1206	17.1923	7.03326	53.9351	16.6498	43.6238	45.061	35.6394	28.0956	139.283	105.751	127.684	1.12178	0.76925
PL	PC(14:0_20:4)	PC	(14:0_20:4)	(14:0)	(20:4)	0	18.4452	7.1044	13.8797	60.1896	18.6651	7.94194	29.9518	3.4933	1.88719	18.4782	6.51708	16.9721	16.0215	11.4522	9.26106	37.6678	49.6945	31.9326	1.00148	0.997124
PL	PC(15:0_18:2)	PC	(15:0_18:2)	(15:0)	(18:2)	0	69.8451	21.1663	67.3569	215.897	48.0105	31.374	96.2139	35.7719	16.9804	90.6415	31.0383	78.1958	89.1564	47.6361	27.0997	219.905	104	201.683	1.23809	0.585778
PL	PC(15:0_20:4)	PC	(15:0_20:4)	(15:0)	(20:4)	0	25.6021	9.50226	21.1949	79.1597	20.962	9.14384	33.6807	7.23635	4.60556	27.1763	10.2189	24.3255	30.9362	15.4233	14.6548	54.5286	53.6877	49.3181	1.10373	0.795413
PL	PC(15:0)	PC	(15:0)	(15:0)	0	0	0.955362	0.797558	1.90192	3.14204	1.96551	0.5376	1.19658	0.780785	0.470522	1.62121	0.790076	2.07716	2.30931	0.435822	0.73534	3.22242	2.52	2.43517	1.17879	0.575414
PL	PC(16:0_16:0)	PC	(16:0_16:0)	(16:0)	(16:0)	0	511.346	265.125	814.367	948.756	533.244	213.888	390.192	149.29	133.679	271.557	148.139	445.594	735.248	88.7753	89.0222	156.597	730.047	835.759	0.7599	0.418728
PL	PC(16:0_16:1)	PC	(16:0_16:1)	(16:0)	(16:1)	0	211.448	97.4888	260.624	446.129	207.519	82.5507	272.559	71.7801	46.4594	213.869	58.3933	181.116	193.611	125.35	81.5473	528.129	114.393	355.395	0.920316	0.803275
PL	PC(16:0_18:1)	PC	(16:0_18:1)	(16:0)	(18:1)	0	1568.68	910.366	2305.84	4559.77	2472.11	2469.31	1957.43	499.41	600.86	3277.06	753.241	2130.86	2963.21	3636.49	1115.77	5607.04	13286.5	5744.71	1.86901	0.178301
PL	PC(16:0_18:1)	PC	(16:0_18:1)	(16:0)	0	0	5784.2	2405.76	6987.45	9985.11	3769.39	2018.68	5391.14	1769.03	1445.79	6153.7	1753.47	6623.87	8380.93	3126.56	2474.05	11763.2	10491.3	10089.4	1.30781	0.368839
PL	PC(16:0_18:2)	PC	(16:0_18:2)	(16:0)	(18:2)	0	6306.65	5819.86	18267.9	28681.5	13466.1	5657.54	2928.48	6886.64	1798.27	17364.6	6467.89	16764.4	21700.2	7896.1	8628.19	33699.1	27996	33125.8	1.59465	0.187082
PL	PC(16:0_18:3)	PC	(16:0_18:3)	(16:0)	(18:3)	0	350.093	168.253	463.069	93.4767	273.089	171.968	517.84	206.694	62.3007	453.599	175.361	375.507	480.924	323.215	247.275	1354.58	1027.72	1072.17	1.98626	0.0869418
PL	PC(16:0_20:3)	PC	(16:0_20:3)	(16:0)	(20:3)	0	1645.24	630.963	408.275	468.021	1361.63	49.4918	1619.38	739.663	412.861	87.8075	86.3362	1943.94	2418.8	913.672	994.321	489.582	2964.04	344.538	1.23142	0.612557
PL	PC(16:0_20:4)	PC	(16:0_20:4)	(16:0)	(20:4)	0	4361.85	2860.22	8545.64	12537.8	3991.38	2560.74	6403.47	2305.01	1560.42	7796.88	2907.24	6831.7	10406.3	3251.57	3345.78	12152.4	12744.4	12246.3	1.34495	0.330313
PL	PC(16:0_20:5)	PC	(16:0_20:5)	(16:0)	(20:5)	0	140.065	55.7559	114.862	212.717	112.408	28.6667	170.188	67.1407	9.54273	109.394	55.5512	132.285	148.109	44.9481	38.2216	162.959	161.025	178.252	0.92285	0.769665
PL	PC(16:0_22:6)	PC	(16:0_22:6)	(16:0)	(22:6)	0	2174.61	2246.44	6594.93	8363.06	3423.49	1418.81	4851.24	2174.05	1534.2	4740.3	2139.41	4247.8	8074.99	2507.92	2737.95	9857.94	3878.1	9083.56	1.24947	0.464814
PL	PC(16:0e_18:2)	PC	(16:0e_18:2)	(16:0e)	(18:2)	0	36.3756	18.507	64.0531	38.4329	41.1895	24.2357	46.9873	24.3315	9.90004	95.0666	27.5196	52.684	92.0161	23.5155	24.56	50.3209	95.9652	88.4663	1.52327	0.13299
PL	PC(16:0e_20:4)	PC	(16:0e_20:4)	(16:0e)	(20:4)	0	166.021	76.1407	276.236	312.199	167.147	56.9392	148.068	51.797	30.7086	236.066	83.3341	150.223	279.731	60.0694	52.3194	226.521	202.984	185.864	0.961506	0.893565
PL	PC(16:1_18:2)	PC	(16:1_18:2)	(16:1)	(18:2)	0	195.026	99.4889	212.67	572.752	279.812	92.2151	165.02	95.4827	37.237	44.0578	80.9231	187.52	228.862	243.276	66.6939	207.205	255.666	762.021	0.98733	0.975657
PL	PC(16:1_18:3)	PC	(16:1_18:3)	(16:1)	(18:3)	0	0.712353	0.388155	0.892517	2.19219	2.12571	0.128123	6.14733	1.40331	0	0.226877	0.546689	1.73467	0.696594	3.35364	3.7839	12.627	4.50932	3.23054	1.75611	0.348521
PL	PC(16:1_20:4)	PC	(16:1_20:4)	(16:1)	(20:4)	0	47.3702	18.7801	37.8411	144.53	66.9313	6.2964	51.3722	5.12965	5.64698	19.2764	8.0043	21.5665	51.6938	17.6265	13.6765	80.6032	257.493	80.5282	1.17618	0.777337
PL	PC(16:1_22:6)	PC	(16:1_22:6)	(16:1)	(22:6)	0	45.3721	18.7084	45.3368	121.394	56.2978	14.0793	104.122	16.3246	8.30395	8.52489	9.18435	44.2714	57.5098	36.4292	32.3998	106.912	127.255	97.9553	1.00323	0.993275
PL	PC(16:1e_18:2)	PC	(16:1e_18:2)	(16:1e)	(18:2)	0	28.7844	15.7491	67.0984	65.768	33.1343	18.4999	50.3754	14.7027	6.13508	46.2033	20.0003	31.2793	44.6913	17.4769	14.2964	77.97	52.8957	57.5007	1.0022	0.99396
PL	PC(16:1e_19:1)	PC	(16:1e_19:1)	(16:1e)	(19:1)	0	3.56606	1.58402	7.31635	4.88247	2.24125	1.65477	3.81882	1.27351	0.770057	4.4201	1.75969	3.60745	6.31927	1.65404	1.83487	7.78489	2.52845	6.28878	1.1229	0.706382
PL	PC(16:1e_20:4)	PC	(16:1e_20:4)	(16:1e)	(20:4)	0	86.3885	39.3657	157.834	139.964	91.0223	34.7863	77.2464	24.3356	20.0711	91.0001	47.274	77.9274	117.575	26.4856	25.8754	125.747	87.6349	83.9183	0.864602	0.609565
PL	PC(16:2e_18:0)	PC	(16:2e_18:0)	(16:2e)	(18:0)	0	13.3971	7.11749	24.9791	34.2598	1.8249	6.81552	18.1265	6.38297	2.6866	18.954	7.23144	10.0554	21.9638	6.3013	5.55604	28.3571	18.533	30.1784	1.06156	0.864736
PL	PC(16:2e_20:0)	PC	(16:2e_20:0)	(16:2e)	(20:0)	0	18.9965	12.0051	62.2943	50.8587	36.0319	10.2505	24.7525	17.1404	4.23631	29.6144	11.8997	23.4409	38.2803	6.67792	14.0518	37.5469	25.3808	34.426	0.776672	0.424111
PL	PC(17:0_18:1)	PC	(17:0_18:1)	(17:0)	(18:1)	0	65.4108	28.6307	85.085	172.417	69.7697	28.6423	85.1814	32.2389	15.8559	71.5834	26.1576	79.8832	105.846	46.6842	50.7988	169.318	156.118	171.411	1.26005	0.471837
PL	PC(17:0_18:2)	PC	(17:0_18:2)	(17:0)	(18:2)	0	304.086	109.453	340.666	541.884	226.275	127.734	194.635	126.109	62.5623	372.834	122.459	333.008	309.36	141.73	147.836	626.246	461.481	465.589	1.23525	0.46652
PL	PC(17:0_20:4)	PC	(17:0_20:4)	(17:0)	(20:4)	0	182.77	79.4286	181.724	302.776	177.761	57.4992	143.32	33.2156	35.393	223.193	94.4028	118.798	308.804	40.6347	68.037	225.581	169.095	262.579	1.06795	0.824045
PL	PC(17:1_16:0)	PC	(17:1_16:0)	(17:1)	(16:0)	0	53.801	22.7876	64.1955	156.415	54.0435	27.7332	98.9667	26.2873	12.1394	57.4415	22.9275	58.0965	71.7734	45.3389	45.5195	168.255	164.566	148.627	1.26083	0.512053
PL	PC(17:1_18:2)	PC	(17:1_18:2)	(17:1)	(18:2)	0	48.5594	15.4844	52.2078	127.96	29.8112	22.6998	61.1179	19.3048	7.77876	53.4627	19.9995	53.719	57.9851	30.8211	29.416	133.073	96.4096	107.017	1.25083	0.528017
PL	PC(17:1_20:3)	PC	(17:1_20:3)	(17:1)	(20:3)	0	3.34526	1.62163	3.05623	7.00355	2.87019	0.386529	0.559104	4.4799	0.158139	6.85482	0.866834	14.0173	5.8781	7.7745	5.712	4.62143	16.4787	18.8531	2.78581	0.0325892
PL	PC(17:1_20:4)	PC	(17:1_20:4)	(17:1)	(20:4)	0	16.8825	5.12822	14.0588	36.382	15.352	5.58815	31.6315	3.46385	2.48434	12.1896	6.942	15.693	25.5204	8.18472	8.11768	27.342	40.264	37.7717	1.14881	0.698791
PL	PC(18:0_16:0)	PC	(18:0_16:0)	(18:0)	(16:0)	0	117.635	61.7388	251.066	241.073	105.235	48.7097	122.032	40.1357	17.4258	201.822	86.6837	147.883	241.435	61.109	57.2348	224.24	125.499	194.842	1.10015	0.749948
PL	PC(18:0_18:1)	PC	(18:0_18:1)	(18:0)	(18:1)	0	1134.01	539.669	1667.35	2702.9	1309.35	620.304	1626.84	632.321	245.894	1580.21	670.311	1362.82	2130.84	811.063	832.078	2562.58	1808.99	2634.08	1.14447	0.620964
PL	PC(18:0_18:2)	PC	(18:0_18:2)	(18:0)	(18:2)	0	9524.65	3927.5	13744.7	18206.8	9191.81	4220.56	7703.61	3896.92	1715.17	4946.39	5267.09	13606.8	16463.3	4756.95	5125.2	21402.3	13826.1	19248.8	1.20833	0.532641
PL	PC(18:0_20:2)	PC	(18:0_20:2)	(18:0)	(20:2)	0	78.6645	2.83766	77.1221	2.47468	80.0236	24.6344	209.31	45.2794	12.1646	138.723	50.2752	84.9431	110.102	67.6421	68.7799	159.296	274.489	420.829	2.1328	0.126865
PL	PC(18:0_20:3)	PC	(18:0_20:3)	(18:0)	(20:3)	0	2199.4	941.101	3279.25	4132.63	2675.16	677.57	2223.25	1266.53	683.988	2738.4	1287.47	2671.49	4731.53	1036.81	1118.99	3911.64	4140.45	3979.04	1.20954	0.484568
PL	PC(18:0_22:4)	PC	(18:0_22:4)	(18:0)	(22:4)	0	5772.77	2661.34	7417.5	9217.14	7250.31	1828.2	4392.47	1682.55	1511.59	6890.62	3016.54	4821.52	10822.9	2207.39	2195.49	7467.03	7834.77	8753.21	1.10429	0.719236
PL	PC(18:0_22:5)	PC	(18:0_22:5)	(18:0)	(22:5)	0	76.5853	55.923	159.584	289.174	132.612	58.9838	147.806	86.0426	36.4498	186.883	73.7187	181.21	207.02	84.1412	94.4773	329.776	325.829	333.659	1.47265	0.206408
PL	PC(18:0_22:6)	PC	(18:0_22:6)	(18:0)	(22:6)	0	1440.32	893.267	2548.23	2513.1	1942.96	404.321	1390.3	930.821	510.9	2009.72	901.357	1732.94	3477.37	712.409	763.085	2664.01	2939.43	2736.65	1.2234	0.453403
PL	PC(18:0e_20:4)	PC	(18:0e_20:4)	(18:0e)	(20:4)	0	66.3215	30.7473	116.853	136.864	84.5298	28.8687	61.93	17.6916	12.9192	83.8181	35.0517	68.5539	111.204	18.8432	22.8601	70.3749	74.4886	74.3958	0.842226	0.569263
PL	PC(18:1_18:1)	PC	(18:1_18:1)	(18:1)	(18:1)	0	191.131	64.1997	301.317	462.458	134.482	82.3397	339.807	62.393	41.9477	241.655	77.3918	248.871	326.202	80.0219	220.461	428.516	214.286	379.456	1.10312	0.756226
PL	PC(18:1_18:2)	PC	(18:1_18:2)	(18:1)	(18:2)	0	1454.03	455.831	4502.65	1587.82	726	1340.23	239.721	359.687	225.012	3948.75	1341.71	2140.19	1388.76	688.327	729.254	6930.5	1579.4	5658.41	1.84739	0.214422
PL	PC(18:1_20:4)	PC	(18:1_20:4)	(18:1)	(20:4)	0	1205.67	407.733	1342.56	2971	1422	528.762	1229.95	366.147	275.446	1285.49	503.189	1340.65	1711.32	607.815	609.474	2052.52	2138.14	2106.19	1.06654	0.837005
PL	PC(18:1_22:6)	PC	(18:1_22:6)	(18:1)	(22:6)	0	496.393	196.77	587.383	1011.02	528.64	155.426	578.134	163.389	115.977	472.023	224.976	487.668	825.148	259.045	293.273	906.281	913.514	817.955	1.14407	0.643057
PL	PC(18:1D7_15:0)	PC	(18:1D7_15:0)	(18:1D7)	(15:0)	0	1716.75	1017.68	2521.3	3900.07	1914.21	977.266	1355.81	1021.96	705.281	2312.91	904.814	3206.26	4113.94	729.891	1054.69	5500.27	2811.33	4163.63	1.41438	0.26395
PL	PC(18:1e_16:0)	PC	(18:1e_16:0)	(18:1e)	(16:0)	0	110.786	54.9735	190.694	284.537	161.285	53.1031	144.355	55.8836	30.5375	149.176	68.6211	136.428	237.262	57.9728	63.4925	219.714	234.034	279.271	1.11897	0.703232
PL	PC(18:1e_20:4)	PC	(18:1e_20:4)	(18:1e)	(20:4)	0	53.6906	66.3632	243.128	106.424	105.124	82.1985	154.006	44.1819	19.9955	212.279	25.7335	50.2534	241.587	57.626	53.2399	227.156	53.5082	210.447	1.07759	0.828202
PL	PC(18:2_18:2)	PC	(18:2_18:2)	(18:2)	(18:2)	0	541.659	288.814	1253.27	2081.45	222.394	364.969	877.856	462.486	78.0966	1689.54	301.654	1393.24	678.581	518.103	472.309	2888.98	735.614	1411.75	1.33505	0.473989
PL	PC(18:2_20:4)	PC	(18:2_20:4)	(18:2)	(20:4)	0	279.461	136.305	414.897	921.211	342.447	143.683	644.893	134.644	72.3776	500.621	208.565	492.718	602.919	107.916	181.947	698.614	578.469	812.179	1.12842	0.713504
PL	PC(18:3_18:2)	PC	(18:3_18:2)	(18:3)	(18:2)	0	38.0461	8.05988	47.7799	59.451	15.4015	11.3104	29.055	13.4343	3.68065	31.6042	18.5651	41.7595	18.0846	24.2727	16.9295	135.36	41.1175	58.0172	1.39982	0.426436
PL	PC(19:0_18:2)	PC	(19:0_18:2)	(19:0)	(18:2)	0	66.7206	24.5037	47.9883	149.465	50.5679	31.0903	115.592	50.6046	7.56114	82.0893	36.887	87.5329	116.434	51.9072	49.7782	215.294	192.827	241.13	1.61249	0.190632
PL	PC(19:0_20:4)	PC	(19:0_20:4)	(19:0)	(20:4)	0	31.3377	10.5147	14.3045	49.9332	28.5867	10.3962	43.105	13.0727	3.57374	20.6744	14.8403	24.4494	38.6035	13.3649	16.1399	42.5865	69.7173	75.6134	1.27031	0.483486
PL	PC(19:3e)	PC	(19:3e)	(19:3e)	0	0	2.29984	0.689989	2.58982	4.85844	2.05845	0.584859	1.87323	0.745194	0.409087	1.97285	1.52215	2.38394	2.69444	0.739225	0.678662	1.84034	3.49664	3.58442	0.984559	0.961303
PL	PC(20:0_20:4)	PC	(20:0_20:4)	(20:0)	(20:4)	0	14.9908	2.73957	4.66381	22.5062	3.13373	13.8727	101.112	14.6307	3.98413	7.40094	10.7688	28.9332	32.9816	39.1973	37.0179	104.289	157.84	166.65	2.65269	0.12597
PL	PC(20:1e_18:1)	PC	(20:1e_18:1)	(20:1e)	(18:1)	0	10.721	4.07017	15.7383	23.6089	7.43414	7.8943	8.69255	3.60565	1.40649	11.8138	5.07118	8.90676	19.4474	1.98763	4.05252	21.2249	0.645314	16.1191	0.887177	0.737328
PL	PC(20:4_20:4)	PC	(20:4_20:4)	(20:4)	(20:4)	0	126.545	44.1228	125.965	271.351	113.212	41.2488	148.341	41.572	27.8189	136.977	56.0548	121.355	172.221	62.8666	59.3423	211.577	223.607	252.142	1.16091	0.628764
PL	PC(21:0e)	PC	(21:0e)	(21:0e)	0	0	1.64921	0.555175	2.15795	2.81632	2.17003	0.627709	1.27898	0.66974	0.232197	1.32001	0.807308	0.350243	2.80254	0.253364	0.448484	2.17891	2.73	2.95665	0.944542	0.862625
PL	PC(21:4)	PC	(21:4)	(21:4)	0	0	2.45728	1.17735	5.70105	4.13732	2.72611	0.699036	1.28622	0.133158	0.484999	1.40959	1.32574	2.04076	2.92314	0.410993	0.52679	3.1034	2.405	1.87879	0.721024	0.404541
PL	PC(25:0_14:4)	PC	(25:0_14:4)	(25:0)	(14:4)	0	4.29945	1.19193	2.35761	10.6543	7.7948	2.39465	6.72165	0.69492	0.254725	2.91199	0.980302	3.14331	5.31365	1.95594	2.15171	3.24652	9.26504	6.63415	0.794417	0.553597
PL	PC(25:1_12:2)	PC	(25:1_12:2)	(25:1)	(12:2)	0	7.82123	15.7915	7.26229	27.4576	5.73861	1.9149	3.6199	4.56949	1.90301	10.4352	5.31912	2.37748	21.6708	5.1921	14.598	13.6706	16.0813	22.3618	1.2253	0.593117
PL	PC(30:0)	PC	(30:0)	(30:0)	0	0	37.6098	13.9202	42.4382	72.6949	30.7218	13.6333	21.7139	8.81413	9.88673	47.5297	8.17999	25.107	30.3443	13.5838	10.9329	63.5873	32.4929	43.3894	0.944032	0.861011
PL	PC(30:1D3)	PC	(30:1D3)	(30:1D3)	0	0	12.2535	6.90915	15.1518	21.4024	7.57695	4.74828	6.53564	3.49159	2.87779	9.22532	3.07452	9.89384	11.1974	4.79914	3.48221	22.204	12.0692	15.2732	0.96424	0.906179
PL	PC(31:0)	PC	(31:0)	(31:0)	0	0	10.9139	4.32262	11.4921	20.6266	9.54299	4.88086	9.25628	2.77953	2.8261	14.2186	4.71113	8.7548	15.1973	5.27382	5.10601	24.4889	14.1047	14.9204	1.18786	0.562138
PL	PC(31:2)	PC	(31:2)	(31:2)	0	0	19.3932	12.8109	4.26163	40.3099	19.4972	7.99263	17.8427	9.03091	7.57045	37.1244	0.436379	22.1002	44.1859	1.69549	11.8251	43.5117	38.9757	7.66145	1.31211	0.469101
PL	PC(32:1)	PC	(32:1)	(32:1)	0	0	12.8661	3.34056	12.3803	23.9736	6.17087	1.956	5.57203	1.88857	0.982796	6.83764	1.49392	2.95776	3.96012	3.76188	2.23088	10.263	6.54695	8.87097	0.562374	0.224482
PL	PC(32:1D3)	PC	(32:1D3)	(32:1D3)	0	0	218.336	117.376	349.236	421.183	222.379	40.4006	28.3843	70.7483	27.3457	295.021	89.0342	197.855	326.235	94.2203	99.1148	405.709	329.557	371.529	1.21829	0.561749
PL	PC(32:1e)	PC	(32:1e)	(32:1e)	0	0	23.1628	5.62062	16.81	54.9181	29.2633	4.84985	20.4776	5.29012	3.75026	13.4081	9.24383	14.5549	24.6543	6.94754	6.82617	35.675	27.6064	20.2247	0.812463	0.591284
PL	PC(32:2)	PC	(32:2)	(32:2)	0	0	24.392	20.0237	49.4601	60.1737	26.1903	10.9892	32.7477	14.1591	7.8128	68.5597	10.6011	29.6006	44.8775	11.767	19.9199	58.3187	62.6541	78.8143	1.32001	0.372991
PL	PC(32:2D5)	PC	(32:2D5)	(32:2D5)	0	0	216.288	107.388	347.5	380.714	220.043	43.536	154.361	63.9755	60.3713	290.825	80.6329	190.497	307.252	92.0843	99.8402	313.529	327.387	344.933	1.09915	0.745819
PL	PC(33:0)	PC	(33:0)	(33:0)	0	0	10.499	5.38727	13.4286	18.3926	8.71157	5.07909	8.30722	2.93699	1.70937	14.6094	5.22815	9.58199	14.1347	4.07795	3.91872	19.1528	13.0433	12.0285	1.07211	0.799686
PL	PC(33:0D3)	PC	(33:0D3)	(33:0D3)	0	0	2.94893	1.34202	4.57325	4.82567	3.1769	1.69741	1.66693	2.31023	1.5774	4.93608	1.41698	5.54462	7.45739	1.74589	1.26567	9.38743	4.0735	6.04647	1.54211	0.154364
PL	PC(33:1)	PC	(33:1)	(33:1)	0	0	5.02636	2.03167	6.36733	9.1437	1.44673	1.83082	2.92396	1.80696	0.79702	8.40459	2.10961	4.58778	4.38308	2.78089	3.71147	13.0304	4.06427	7.30081	1.33876	0.400143
PL	PC(33:1D5)	PC	(33:1D5)	(33:1D5)	0	0	2.94942	1.34281	4.58624	4.82567	3.17759	1.71438	1.66728	2.31346	1.57752	5.13036	1.41733	5.54537	7.05711	1.74615	1.26982	9.3959	4.16082	6.04672	1.53598	0.153649
PL	PC(33:2)	PC	(33:2)	(33:2)	0	0	2.68039	1.12378	2.12748	5.90869	0.220994	0.75336	1.52452	0.593642	0.139894	2.78735	1.09312	0.666086	1.01979	1.15663	1.55706	6.96102	0.163958	2.7464	0.979923	0.967609
PL	PC(33:5)	PC	(33:5)	(33:5)	0	0	0.558909	0.339925	0.276036	1.84328	0.226332	0.23234	2.53779	0.294366	0.0971399	0.204689	0.184748	0.0398969	0.97038	0.122147	0.829505	1.38627	1.11656	2.16106	0.901876	0.844362
PL	PC(34:0)	PC	(34:0)	(34:0)	0	0	0.0914121	0.0820223	0.35585	0.309988	0.0572365	1.05104	0.171362	0.105288	0.11658	0.667628	1.30622	0.482044	0.438445	0.472269	0.063584	1.26439	0.249506	0.275638	1.91937	0.17652
PL	PC(34:2D3)	PC	(34:2D3)	(34:2D3)	0	0	1643.86	871.076	2487.94	3966.64	2305.04	1012.46	2975.5	1013.89	592.909	1949.91	756.3	2070.46	2938.21	1664.91	1450.64	6322.56	6196.7	5092.36	1.42709	0.290094
PL	PC(34:2D5)	PC	(34:2D5)	(34:2D5)	0	0	69.5882	29.9477	140.067	118.639	63.9492	26.6072	53.1435	19.9031	10.4109	109.634	41.5893	68.6339	126.839	29.8569	27.7109	115.711	77.0983	83.2784	1.05896	0.85103
PL	PC(34:3)	PC	(34:3)	(34:3)	0	0	0.976153	0.653906	2.71126	7.95612	1.54848	0.788258	19.2208	0.591522	0.193983	5.90264	0.604547	1.99435	2.23813	0.782109	0.888595	3.97973	5.75494	7.0257	0.681979	0.588288
PL	PC(34:3D3)	PC	(34:3D3)	(34:3D3)	0	0	6181.76	2705.04	8697.2	12685.5	6192.24	2567.39	6129.83	3129.44	1823.58	8016.05	2956.01	7876.07	9642.32	3526.38	850.748	16007.6	13123.4	15259.8	1.31016	0.396148
PL	PC(34:3D5)	PC	(34:3D5)	(34:3D5)	0	0	1805.36	898.11	2815.03	4723.29	2424.37	1143.47	3113.02	1061.96	604.477	893.709	776.481	2134.77	2997.84	1706.58	1856.06	2695.77	6274.08	6319.56	1.16808	0.645551
PL	PC(34:4D3)	PC	(34:4D3)	(34:4D3)	0	0	242.098	120.067	228.757	290.031	242.001	106.559	622.102	133.992	45.3895	263.105	113.791	256.118	324.914	257.891	243.287	885.465	907.988	818.669	1.65858	0.191144
PL	PC(34:4D5)	PC	(34:4D5)	(34:4D5)	0	0	6216.96	2711.42	8746	13284	6388.38	2658.26	6390.81	3273.41	1842.77	8040.13	3054.16	8248.59	10114.4	3567.53	4059.44	16292.5	13087.8	15633.9	1.35201	0.314545
PL	PC(34:4D8)	PC	(34:4D8)	(34:4D8)	0	0	215.906	102.029	552.644	1096.92	284.406	278.29	725.96	253.837	68.7053	488.714	177.476	213.825	693.563	198.546	457.461	1539.46	1598.43	1531.22	1.58802	0.278123
PL	PC(34:4D9)	PC	(34:4D9)	(34:4D9)	0	0	85.2733	41.6309	129.603	216.425	112.359	52.4242	145.514	50.5738	27.4298	93.7303	27.4065	95.2108	136.291	78.8989	87.4754	293.362	284.463	295.368	1.36208	0.361604
PL	PC(34:4e)	PC	(34:4e)	(34:4e)	0	0	2.073	1.43439	4.27158	4.28908	1.60453	1.41533	2.67521	0.425232	0.225735	2.44363	1.63858	2.47498	3.03097	0.690368	0.483416	2.58732	1.91713	1.29317	0.738288	0.32583
PL	PC(34:5D5)	PC	(34:5D5)	(34:5D5)	0	0	12.7939	9.93914	21.4353	501.203	116.841	42.6499	335.465	42.8227	12.7249	73.6463	35.041	84.8822	102.015	112.411	32.3255	288.761	331.71	117.603	0.879744	0.827997
PL	PC(35:0D9)	PC	(35:0D9)	(35:0D9)	0	0	2.17019	1.24122	4.13221	3.967	2.45615	0.98383	3.60686	1.66676	0.684328	5.14639	1.42682	3.12991	6.94844	1.82515	1.8197	6.42985	8.3364	8.85148	1.76416	0.0927233
PL	PC(35:1)	PC	(35:1)	(35:1)	0	0	1.57635	0.520053	1.24904	3.6265	1.09621	2.26783	2.16555	0.367709	0.280761	2.03532	1.31596	0.928629	3.9974	1.04604	1.30534	7.78711	1.15811	3.37373	1.44396	0.388314
PL	PC(35:1e)	PC	(35:1e)	(35:1e)	0	0	1.38811	0.610962	2.95691	4.52471	0.844014	0.721031	1.7449	0.660416	0.171287	1.78543	0.634396	1.23463	2.38583	0.672436	0.737383	1.80751	1.20735	2.00157	0.751632	0.45925
PL	PC(35:2)	PC	(35:2)	(35:2)	0	0	9.99152	1.37132	5.97348	3.01462	16.1433	3.62673	13.1434	3.12072	7.72077	17.1772	6.58598	14.2944	22.4577	8.25246	5.46585	35.2938	26.4851	19.9625	2.32254	0.0225975
PL	PC(35:3)	PC	(35:3)	(35:3)	0	0	10.2378	4.89667	20.582	47.6183	16.0544	5.34681	11.7067	4.83711	8.97748	50.5262	5.45565	8.94308	17.655	8.09566	7.4166	33.1925	29.2451	22.5949	1.26717	0.564077
PL	PC(35:3e)	PC	(35:3e)	(35:3e)	0	0	4.29731	1.73998	5.87264	1.21913	5.02179	1.5877	0.951565	2.05979	1.88171	6.09818	1.66969	6.80619	8.80372	1.81899	1.07293	1.6449	7.76535	4.68151	1.48548	0.248955
PL	PC(35:4)	PC	(35:4)	(35:4)	0	0	5.52356	1.8955	1.00945	11.4432	0.317358	1.78891	7.13593	1.35627	0.348077	3.68085	1.28295	3.19629	4.66731	15.4233	1.16506	4.45913	13.5247	6.62604	1.42759	0.455529
PL	PC(35:4e)	PC	(35:4e)	(35:4e)	0	0	19.8211	7.05374	34.3997	34.8617	13.6113	7.23562	12.6239	4.95845	3.0687	20.8466	7.80916	16.7837	24.3538	6.13193	5.64586	26.2292	14.392	15.8363	0.838831	0.594438
PL	PC(35:5)	PC	(35:5)	(35:5)	0	0	2.08955	1.37954	2.34513	11.9088	1.32622	1.11938	3.42257	1.02417	1.28718	8.62874	1.26559	3.86363	4.47844	3.89376	5.52431	17.0559	10.541	11.5883	2.21412	0.0883545
PL	PC(36:0)	PC	(36:0)	(36:0)	0	0	16.1502	9.72415	23.647	30.0625	22.8565	7.4132	10.8349	4.68838	2.64593	20.359	12.6675	18.0396	37.6735	4.85045	4.55808	13.1768	18.4163	14.8967	0.939782	0.837887
PL	PC(36:1D3)	PC	(36:1D3)	(36:1D3)	0	0	10.2596	4.15083	18.7572	10.9755	9.71012	2.90345	6.48125	2.68174	0.888556	12.8873	8.0077	13.7905	23.9918	2.82918	2.61793	9.75552	7.17798	9.96359	1.11542	0.744433
PL	PC(36:2D3)	PC	(36:2D3)	(36:2D3)	0	0	418.876	230.065	737.622	1148.11	442.019	293.658	739.813	299.382	104.392	626.841	307.453	592.51	809.937	357.457	374.491	1204.79	1017.85	1323.45	1.24731	0.444854
PL	PC(36:2D4)	PC	(36:2D4)	(36:2D4)	0	0	114.46	52.039	185.783	284.053	137.263	75.8155	204.411	88.5387	26.9385	34.4324	78.3092	175.256	242.391	18.1458	99.2377	320.094	250.273	346.148	1.11434	0.738208
PL	PC(36:2e)	PC	(36:2e)	(36:2e)	0	0	4.94083	2.24307	7.33857	14.7744	0.472048	2.66916	6.3597	2.30872	1.16679	5.62296	2.4687	5.4716	0.206434	2.18649	0.458814	8.35089	0.887398	10.3383	0.723162	0.479643
PL	PC(36:3D3)	PC	(36:3D3)	(36:3D3)	0	0	3469.43	1823.72	3979.82	8571.79	3524.88	1730.11	2858.81	1967	932.615	5942.77	2373.16	6618.49	6014.71	1343.72	1967.73	7496.25	5110.54	9162.17	1.34535	0.328753
PL	PC(36:3D4)	PC	(36:3D4)	(36:3D4)	0	0	360.229	887.463	1415.98	1299.97	808.521	772.02	1335.76	1157.36	439.524	2542.81	611.951	2691.59	1052	929.119	970.895	3949.75	2879.81	4699.3	2.06704	0.0523261
PL	PC(36:3D7)	PC	(36:3D7)	(36:3D7)	0	0	22.097	10.7929	38.3127	51.7509	25.8349	13.9633	37.726	15.0028	4.69266	31.0064	14.0444	27.793	46.0419	17.541	17.5943	59.0408	47.948	54.4712	1.18869	0.526082
PL	PC(36:3e)	PC	(36:3e)	(36:3e)	0	0	3.09856	2.07269	8.3182	11.0179	5.77022	2.74528	5.85308	3.18666	1.10546	4.92283	2.17662	0.765478	5.31764	1.63123	2.1505	9.58286	5.03854	7.29887	0.760582	0.396747
PL	PC(36:4D3)	PC	(36:4D3)	(36:4D3)	0	0	1411.55	503.87	2246.82	3532.59	1199.3	287.897	1451.3	583.001	337.999	1919.4	737.377	1798.62	2081.46	714.977	789.127	3378.96	2149.47	2919.94	1.2002	0.580222
PL	PC(36:4D4)	PC	(36:4D4)	(36:4D4)	0	0	297.716	100.526	439.585	890.662	247.687	161.351	272.804	113.383	74.3145	140.82	175.013	388.354	430.498	155.185	166.049	699.947	406.045	130.93	0.87717	0.731081
PL	PC(36:4D5)	PC	(36:4D5)	(36:4D5)	0	0	4723.95	2026.37	5994.16	9747.78	4214.5	1973.27	3839.27	2399.74	1155.68	7081.33	2738.18	878.773	8216.75	2281.01	2598.42	9451.41	6166.68	10109.5	1.16103	0.633058
PL	PC(36:4D7)	PC	(36:4D7)	(36:4D7)	0	0	194.558	93.8718	310.737	440.68	193.176	18.3935	27.9376	114.149	56.2928	324.985	26.7325	310.22	389.045	25.8582	27.7423	524.495	286.586	462.748	1.39775	0.397705
PL	PC(36:4e)	PC	(36:4e)	(36:4e)	0	0	5.43164	3.66322	11.129	17.2296	0.76956	2.46689	8.55742	1.96508	0.184901	10.7878	2.51987	6.74415	14.3972	1.85858	0.229111	7.7297	14.6307	2.52143	0.96232	0.928701
PL	PC(36:5)	PC	(36:5)	(36:5)	0	0	269.578	110.564	434.943	506.142	327.463	132.591	163.586	120.503	119.702	404.337	111.782	398.69	460.865	156.677	159.788	685.408	529.366	540.554	1.38171	0.261045
PL	PC(36:5D3)	PC	(36:5D3)	(36:5D3)	0	0	3875.92	1513.87	4557.14	7119.27	4003.31	1362.49	3570.68	1348.56	817.937	4428.09	1688.7	3919.72	5336.59	1841.41	1772.13	5688.16	6455.72	5765.08	1.10309	0.718717
PL	PC(36:5D5)	PC	(36:5D5)	(36:5D5)	0	0	1428.54	506.745	672.616	3512.97	1128.98	649.976	1464.96	589.941	334.653	1914.07	717.188	1872.52	2104.28	732.612	636.119	3301.29	2098.41	2925	1.33695	0.392436
PL	PC(36:6D5)	PC	(36:6D5)	(36:6D5)	0	0	3181.6	1408.68	4561.17	6201.52	2956.52	1339.47	3267.12	1129.83	937.24	4331.48	1530.11	3739.03	5227.47	1661.46	1733.76	5660.66	6482.2	5089.86	1.21079	0.486787
PL	PC(37:0D30)	PC	(37:0D30)	(37:0D30)	0	0	1.2124	1.58468	5.46973	3.81415	2.55621	0.375064	0.971395	0.121084	1.47747	5.82489	2.34329	1.58822	9.52549	0.705433	1.18559	6.30418	10.146	6.73212	2.27673	0.0686061
PL	PC(37:1)	PC	(37:1)	(37:1)	0	0	8.98357	3.62731	6.7426	20.2088	1.03093	6.70996	10.5003	6.52621	1.90134	10.5759	4.48855	8.95112	8.96471	7.81517	6.13164	19.6312	22.8012	26.6208	1.46597	0.27498
PL	PC(37:1D9)	PC	(37:1D9)	(37:1D9)	0	0	5.1838	3.33213	11.3558	11.4302	8.08056	1.97004	4.29249	2.37493	1.33022	10.8572	3.80433	6.36639	15.4869	1.46821	2.14837	6.70486	6.56293	7.02689	1.02884	0.930354
PL	PC(37:2)	PC	(37:2)	(37:2)	0	0	9.84491	4.1076	2.09282	28.0472	2.52821	3.14297	14.5768	5.8086	0.492706	11.3878	1.28711	4.66537	7.23677	6.52485	4.58565	12.7568	8.51101	8.10635	0.747601	0.52856
PL	PC(37:3)	PC	(37:3)	(37:3)	0	0	27.93	0.618736	22.0186	49.1684	21.2521	2.86282	36.1686	5.58324	5.55364	19.9231	9.10992	3.33964	35.5765	4.09561	7.76568	36.2079	33.5636	47.236	0.977626	0.954522
PL	PC(37:4)	PC	(37:4)	(37:4)	0	0	20.6238	8.03992	2.91914	47.0389	20.1512	8.35439	15.358	2.58836	3.49259	27.9926	6.53895	16.1075	9.22057	6.2236	1.29246	10.5241	20.7751	14.7285	0.747694	0.508168
PL	PC(37:4e)	PC	(37:4e)	(37:4e)	0	0	17.605	5.9856	28.8092	33.076	9.5384	7.72123	13.252	4.95935	2.4453	17.551	6.79624	13.4126	22.6035	6.20714	6.0636	25.0489	12.5413	15.3684	0.846904	0.612152
PL	PC(37:5e)	PC	(37:5e)	(37:5e)	0	0	5.44215	1.95229	8.60725	7.75032	4.62445	2.29328	3.89578	1.08152	1.3336	6.20979	2.18468	4.29209	3.04648	2.00676	2.09198	7.77524	4.19977	2.46544	0.799075	0.455365
PL	PC(37:6)	PC	(37:6)	(37:6)	0	0	11.4546	5.0435	11.6545	52.1837	13.4406	7.19291	14.8287	4.01147	2.65564	13.0424	3.97625	12.2525	24.9642	7.44223	6.62373	29.6332	24.884	29.5685	1.03526	0.936144
PL	PC(38:1)	PC	(38:1)	(38:1)	0	0	11.6013	0.230619	0.837125	30.3195	14.7801	5.84696	32.3166	8.25377	2.73176	0.410996	2.64726	17.9712	23.7666	6.47993	13.265	37.4689	47.8487	51.7449	1.569	0.336626
PL	PC(38:2)	PC	(38:2)	(38:2)	0	0	6.10465	1.54598	62.4961	11.8085	38.3358	24.575	107.663	64.1374	11.5211	12.1603	2.40949	9.67122	14.0393	3.54596	68.7537	146.465	229.617	346.682	2.1344	0.28433
PL	PC(38:2e)	PC	(38:2e)	(38:2e)	0	0	0.383844	0.194417	2.32026	9.11739	0.621383	0.157071	0.494057	0.0941725	0.555486	0.206702	0.11004	0.601655	0.372851	0.218653	0.247149	0.909473	2.99176	1.24254	0.445731	0.434974
PL	PC(38:3)	PC	(38:3)	(38:3)	0	0	4.03196	2.13894	6.12149	10.7247	0.0978639	0.963843	2.06804	0.671752	0.597953	10.3968	2.1775	5.56742	8.99604	0.99108	0.883954	4.63168	0.552556	10.7072	1.35734	0.520729
PL	PC(38:3D3)	PC	(38:3D3)	(38:3D3)	0	0	11.8324	37.8963	4.59144	148.578	30.5735	28.6474	206.366	69.981	15.348	68.181	2.58379	60.4508	85.5986	35.0023	89.3071	165.631	202.363	421.14	1.70203	0.33051
PL	PC(38:3D4)	PC	(38:3D4)	(38:3D4)	0	0	9.16808	4.99216	14.6045	51.8412	9.63558	4.50567	47.2986	14.0768	2.09711	12.7533	6.0644	9.34176	17.3588	19.0787	21.4084	66.8051	75.69	89.8664	1.64211	0.32172
PL	PC(38:4)	PC	(38:4)	(38:4)	0	0	117.158	35.1845	120.067	392.612	76.4244	37.919	154.447	39.6579	19.3795	93.5062	45.7964	147.566	166.691	52.6982	59.4788	225.188	142.809	172.069	0.924678	0.8489
PL	PC(38:4D3)	PC	(38:4D3)	(38:4D3)	0	0	346.219	141.639	370.298	815.386	366.591	132.216	421.007	166.431	83.7546	360.604	197.609	477.069	636.559	168.375	177.035	622.81	592.78	617.203	1.14032	0.652365
PL	PC(38:4D5)	PC	(38:4D5)	(38:4D5)	0	0	3.62828	19.517	2.2718	128.159	24.5824	20.6309	91.8753	32.5242	5.97179	0.537812	2.09004	53.0756	5.43927	24.3651	34.2804	70.917	167.308	189.822	1.37086	0.588029
PL	PC(38:4e)	PC	(38:4e)	(38:4e)	0	0	16.7558	7.69293	25.8127	40.8788	22.2409	7.76132	19.773	6.73465	5.04182	20.8611	9.81572	20.917	30.7686	6.21822	7.35815	26.933	32.8187	32.4052	1.04646	0.877066
PL	PC(38:5)	PC	(38:5)	(38:5)	0	0	290.627	116.504	403.588	604.044	308.323	148.536	199.738	141.931	103.093	405.415	140.268	462.159	501.494	162.934	162.982	696.34	484.624	603.048	1.34546	0.300174
PL	PC(38:5D3)	PC	(38:5D3)	(38:5D3)	0	0	2932.47	1263.54	3763.47	4511.06	3638.63	937.654	2093.05	743.115	746.121	3394.03	1460.76	2882.63	5187.48	1064.03	1075.01	3735.93	4091.38	4215.64	1.12068	0.679397
PL	PC(38:5D5)	PC	(38:5D5)	(38:5D5)	0	0	306.952	137.628	336.616	784.026	321.417	118.707	395.645	162.715	74.2173	312.58	188.239	406.814	612.918	144.567	151.652	507.883	531.406	557.193	1.08826	0.77795
PL	PC(38:5D7)	PC	(38:5D7)	(38:5D7)	0	0	16.1094	6.52488	16.2234	36.6928	16.879	5.45529	18.404	7.65039	4.35728	17.5795	8.88216	18.6827	29.7675	7.34783	8.17199	26.965	27.185	28.8096	1.14733	0.637685
PL	PC(38:5e)	PC	(38:5e)	(38:5e)	0	0	5.91808	13.4842	8.39778	41.7547	30.1466	11.1751	17.0051	6.54447	6.51431	26.0367	13.1213	20.396	27.6203	6.58219	6.78854	28.01	12.1657	25.1547	1.02593	0.93648
PL	PC(38:6)	PC	(38:6)	(38:6)	0	0	4008.42	2191.69	6400.81	8219.36	4818.73	1281.63	4426.86	2095.38	1544.28	4513.25	2141.89	1913.39	6995.09	2419.86	2690.77	4480.39	9681.26	3932.3	0.96433	0.899544
PL	PC(38:6D3)	PC	(38:6D3)	(38:6D3)	0	0	1026.42	402.828	1044.67	2042.98	1012.75	392.039	872.627	351.192	222.914	963.963	409.561	1215.44	1592.98	477.242	433.294	1731.04	1560.22	1975.32	1.18474	0.567505
PL	PC(38:6D5)	PC	(38:6D5)	(38:6D5)	0	0	2913.1	1256.04	3803.85	4322.45	3701.3	951.163	2043.42	883.668	757.582	3463.26	1444.61	2356.23	5063.79	1103.37	1085.1	3810.04	4061.39	4242.97	1.10242	0.720071
PL	PC(38:6D7)	PC	(38:6D7)	(38:6D7)	0	0	113.475	54.5869	161.381	187.378	154.506	37.4893	85.6206	42.5039	35.5108	144.968	62.9649	121.587	224.887	46.2	44.3469	138.265	167.524	190.186	1.12451	0.666125
PL	PC(38:6e)	PC	(38:6e)	(38:6e)	0	0	64.432	35.5426	119.02	144.46	90.0163	31.5341	75.86	23.1851	19.4671	85.2373	34.8353	68.6108	119.02	10.5314	26.6116	85.2661	101.249	88.4587	0.875661	0.648761
PL	PC(38:7)	PC	(38:7)	(38:7)	0	0	148.914	52.9197	209.506	303.785	164.075	59.0374	80.0847	56.1731	75.7781	207.701	61.1536	185.762	216.004	76.5237	73.2634	288.556	175.084	234.801	1.18726	0.5489
PL	PC(38:7D5)	PC	(38:7D5)	(38:7D5)	0	0	872.768	250.115	1046.6	1854.39	841.241	371.395	881.574	230.914	184.938	957.582	382.705	827.465	1292.91	359.202	350.091	1264.06	1208.3	1268.61	1.02011	0.94712
PL	PC(38:7D8)	PC	(38:7D8)	(38:7D8)	0	0	793.406	365.285	802.789	1225	1023.78	263.399	604.739	284.01	207.896	858.421	314.881	496.923	1164.93	300.545	303.475	1000.97	1152.29	1102.5	1.02981	0.912105
PL	PC(38:7e)	PC	(38:7e)	(38:7e)	0	0	30.851	17.0284	64.8351	56.2472	37.0152	11.542	28.268	12.7337	9.50865	41.7988	17.2757	32.1322	52.1762	10.5392	9.24219	45.2373	43.5345	36.1013	0.920765	0.773522
PL	PC(39:3e)	PC	(39:3e)	(39:3e)	0	0	3.29711	1.08387	4.29259	3.30311	2.77246	1.38932	1.10478	0.485472	1.17704	4.63463	0.460512	1.73414	2.42614	0.997449	0.75254	1.35148	1.58274	1.46437	0.748212	0.377182
PL	PC(39:4)	PC	(39:4)	(39:4)	0	0	0.349677	0.144477	0.0772413	0.852086	0.215198	0.235246	0.731251	0.164339	0.0313807	0.760762	0.215038	0.356822	0.456637	0.209538	0.146838	1.61858	0.18622	0.350463	1.25142	0.632294
PL	PC(39:4D8)	PC	(39:4D8)	(39:4D8)	0	0	9.11559	5.19104	15.9444	21.0112	12.108	2.66437	6.10496	3.86474	2.14584	15.452	6.0821	10.7694	27.4329	2.27397	3.05812	11.1778	9.45165	13.7755	1.06962	0.84524
PL	PC(39:4e)	PC	(39:4e)	(39:4e)	0	0	2.53806	0.969831	4.54895	4.66508	1.13413	1.17385	2.26534	0.659848	0.516701	2.3454	0.841391	1.69567	4.04677	0.941233	1.00604	2.5842	1.42352	1.87945	0.769938	0.445971
PL	PC(39:5)	PC	(39:5)	(39:5)	0	0	10.2001	6.73653	20.6168	13.2129	2.50688	0.614657	9.30713	1.88222	3.87186	21.2061	5.09773	6.91524	11.1046	2.55745	2.23543	20.2637	6.80836	41.4767	1.49407	0.393943
PL	PC(39:6)	PC	(39:6)	(39:6)	0	0	85.6459	54.4632	175.248	207.131	106.779	26.5469	80.1937	35.808	33.5787	164.236	53.5159	107.687	232.33	38.571	53.1213	174.652	192.355	201.517	1.29727	0.400893
PL	PC(40:2)	PC	(40:2)	(40:2)	0	0	0.301777	0.573857	1.17424	7.70335	0.338081	0.023745	6.924	0.0716669	0.646471	0.919424	0.869224	0.746398	1.45324	0.692821	0.290564	1.0137	10.3506	9.20748	1.22449	0.775369
PL	PC(40:4D4)	PC	(40:4D4)	(40:4D4)	0	0	0.614864	0.27571	0.678559	2.33325	1.18923	0.832595	2.56661	0.75663	0.277928	2.09511	0.83886	0.347488	1.93548	0.402654	0.974025	0.989446	2.83708	0.720967	0.987866	0.97266
PL	PC(40:4e)	PC	(40:4e)	(40:4e)	0	0	9.29486	4.88804	19.7741	21.2314	8.93276	6.18652	9.16427	7.91847	0.617256	18.216	6.98782	19.3659	12.6778	2.5071	3.11167	15.3368	6.15744	7.38489	0.845517	0.585978
PL	PC(40:5)	PC	(40:5)	(40:5)	0	0	121.303	76.2263	171.788	263.006	197.621	41.3458	160.4	72.3401	37.3095	156.75	75.8979	177.735	284.328	69.2637	71.8551	232.776	254.763	285.324	1.19272	0.51797
PL	PC(40:5e)	PC	(40:5e)	(40:5e)	0	0	20.4279	9.76797	28.9063	41.8173	28.569	9.86629	11.1592	7.1931	3.48043	12.6969	5.1295	13.8379	32.9062	5.02493	4.7958	21.8164	34.0308	18.2002	0.77064	0.43945
PL	PC(40:6e)	PC	(40:6e)	(40:6e)	0	0	38.9823	21.5175	81.9028	98.9625	56.2828	16.996	43.5942	15.346	9.05369	44.6708	20.7138	35.1065	75.9403	10.7759	14.6395	55.6905	45.9217	44.2549	0.763989	0.408696
PL	PC(40:7)	PC	(40:7)	(40:7)	0	0	156.309	59.5356	218.532	184.304	211.876	57.4802	84.5723	39.9014	59.9813	192.274	59.7251	191.615	250.537	62.5375	51.3532	211.753	207.899	140.275	1.12825	0.657303
PL	PC(40:7e)	PC	(40:7e)	(40:7e)	0	0	50.519	26.2979	80.0548	117.43	66.1845	18.951	41.4848	16.0848	14.6672	47.2001	25.04	46.0772	84.932	14.7833	16.8401	59.4597	61.4637	48.8407	0.804408	0.491481
PL	PC(40:8)	PC	(40:8)	(40:8)	0	0	10.6783	3.17767	17.1357	26.2476	7.38299	5.9006	4.10807	2.64074	2.02473	16.1476	3.91557	13.6231	16.2401	6.01373	1.58732	17.9863	19.9028	14.5453	1.15941	0.680508
PL	PC(40:8D8)	PC	(40:8D8)	(40:8D8)	0	0	0.289055	2.51345	10.5397	3.61068	1.57187	0.50046	3.48446	4.11795	0.935025	0.784397	0.664714	0.814562	2.42808	0.358214	0.971572	5.04832	4.09527	19.2572	1.06227	0.924515
PL	PC(40:9)	PC	(40:9)	(40:9)	0	0	5.30128	0.439401	5.35855	9.02688	0.543041	2.245	0.51124	1.72522	0.670027	5.39974	1.33079	4.87122	7.20352	0.491815	3.37054	12.1244	7.55974	10.5699	1.70466	0.208
PL	PC(40:9D8)	PC	(40:9D8)	(40:9D8)	0	0	187.414	120.258	318.852	342.624	249.003	56.0077	182.199	119.157	65.1754	239.957	129.297	237.861	500.732	84.2085	93.291	319.705	383.097	366.071	1.2285	0.456927
PL	PC(41:6)	PC	(41:6)	(41:6)	0	0	3.7673	1.8079	2.22281	9.12056	4.5357	2.85089	10.0912	3.4734	0.708465	3.87158	2.0382	2.36113	6.30776	4.57328	3.43737	12.2306	20.8321	15.6396	1.521	0.322401
PL	PC(42:10)	PC	(42:10)	(42:10)	0	0	44.6155	13.3889	44.7078	92.0557	40.6125	11.7938	52.5018	13.3021	9.65346	40.3262	18.5208	40.7979	58.1127	21.2369	18.882	65.866	65.824	58.6821	1.01707	0.955511
PL	PC(42:4e)	PC	(42:4e)	(42:4e)	0	0	2.03686	0.681399	5.84365	8.1159	3.27123	1.98835	0.287172	0.0390163	0.789325	0.498114	0.0235156	0.0414015	2.35733	0.0209847	1.43368	5.95134	0.058004	0.135823	0.406386	0.184766
PL	PC(42:5)	PC	(42:5)	(42:5)	0	0	0.356272	2.42361	8.24239	12.9256	7.12352	0.361925	5.77987	0.0535374	0.359994	4.89487	2.52503	0.139551	8.90959	2.33594	4.60832	13.3031	18.942	0.520726	1.21372	0.704135
PL	PC(42:6)	PC	(42:6)	(42:6)	0	0	2.13392	0.79366	1.71111	3.70013	1.52117	1.83028	26.1782	7.2009	0.431091	1.18847	1.01736	1.76187	2.93165	13.8376	13.122	34.4582	44.1244	57.9642	3.03242	0.141025
PL	PC(42:7)	PC	(42:7)	(42:7)	0	0	8.25437	3.20195	10.3279	28.9823	10.5257	4.09423	30.3484	5.75553	0.889441	8.22458	4.35275	9.25797	15.5902	9.72243	9.18405	26.2627	35.8338	41.0268	1.26392	0.569887
PL	PC(42:8)	PC	(42:8)	(42:8)	0	0	15.1616	3.52067	12.162	21.6086	19.7375	6.44172	12.9365	3.54488	1.89158	8.9524	2.96753	8.37991	14.9761	3.2927	7.9965	7.42753	13.0728	13.4313	0.692968	0.225338
PL	PC(42:9)	PC	(42:9)	(42:9)	0	0	6.11429	0.198288	2.87312	17.9414	5.25102	1.31731	9.1896	2.78245	0.875882	7.24138	2.78744	5.08073	3.37688	3.33601	3.04632	13.023	4.52359	3.06433	0.812055	0.648112
PL	PC(44:4)	PC	(44:4)	(44:4)	0	0	1.10106	0.0376243	0.54325	0.18369	0.912306	0.00643557	0.127786	0.360964	0.0767801	0.0436391	0.0180091	0.579097	0.227748	0.00606121	0.0346131	0.0516126	1.39105	0.0551991	0.607082	0.434948
PL	PE(16:0_18:1)	PE	(16:0_18:1)	(16:0)	(18:1)	0	1.72375	1.62179	0.664022	1.66136	1.27362	1.43977	2.65753	1.15725	1.45196	1.57847	1.43266	1.24396	1.3927	2.57117	2.5946	1.71899	2.12637	2.43395	1.21615	0.228463
PL	PE(16:0_18:2)	PE	(16:0_18:2)	(16:0)	(18:2)	0	1.05518	1.01987	0.899067	1.26079	0.677634	1.2134	1.51315	1.42621	0.716119	1.39093	1.0476	0.998249	0.754783	1.97953	1.8297	1.48228	1.70976	2.10509	1.23672	0.172879
PL	PE(16:0_20:3)	PE	(16:0_20:3)	(16:0)	(20:3)	0	2.3925	3.10624	1.52288	2.13005	2.24262	2.06324	4.48443	3.37646	2.37659	2.25851	2.28157	1.61525	2.36658	4.16658	4.22237	3.214	5.00207	4.17712	1.18886	0.321507
PL	PE(16:0_20:4)	PE	(16:0_20:4)	(16:0)	(20:4)	0	2.24525	1.79453	0.953894	2.16175	2.43349	1.88961	3.17504	1.29124	3.00631	2.03258	2.83035	1.81944	2.61361	2.71023	4.39846	1.58036	3.04806	2.62966	1.33807	0.0709612
PL	PE(16:0_22:6)	PE	(16:0_22:6)	(16:0)	(22:6)	0	2.23127	3.08186	1.34775	2.07397	2.20576	2.06834	4.57371	3.31873	2.51804	1.9759	2.29534	1.47682	2.26515	4.19685	4.20395	3.18497	4.86342	4.31492	1.19783	0.331235
PL	PE(16:0p_18:1)	PE	(16:0p_18:1)	(16:0p)	(18:1)	0	0.161165	0.158627	0.168894	0.115783	0.124427	0.12654	0.226929	0.0950497	0.0894284	0.197053	0.107538	0.0689182	0.0933184	0.148386	0.090206	0.0656149	0.0951223	0.113958	0.726706	0.0529566
PL	PE(16:0p_20:4)	PE	(16:0p_20:4)	(16:0p)	(20:4)	0	1.15334	1.29633	1.10044	0.893523	1.0949	0.948475	1.69539	0.690937	0.775173	1.33915	0.947522	0.582239	0.808399	0.742446	0.763319	0.524444	0.658943	0.665868	0.703908	0.0239796
PL	PE(16:0p_22:4)	PE	(16:0p_22:4)	(16:0p)	(22:4)	0	0.254647	0.249858	0.0600311	0.0418884	0.140545	0.0984606	0.210989	0.0608701	0.162878	0.210774	0.169071	0.0324856	0.168384	0.108816	0.162387	0.0755517	0.0913146	0.0979352	0.916215	0.748673
PL	PE(16:0p_22:6)	PE	(16:0p_22:6)	(16:0p)	(22:6)	0	1.80141	1.94595	1.91587	1.44023	2.28607	1.74488	2.0734	1.45329	1.32031	2.05604	1.72886	1.2541	1.30841	1.52691	1.27853	0.914771	1.83959	1.11021	0.782355	0.0178619
PL	PE(18:0_18:1)	PE	(18:0_18:1)	(18:0)	(18:1)	0	3.61213	3.83296	2.29944	2.78036	2.97424	3.04518	4.33283	3.43009	3.26998	3.41021	2.92428	2.23991	2.89067	4.63174	4.58565	3.14306	4.24198	4.38132	1.0862	0.426967
PL	PE(18:0_18:2)	PE	(18:0_18:2)	(18:0)	(18:2)	0	1.47186	1.33819	1.52457	0.586669	0.728671	1.60605	1.46772	2.24591	1.07725	2.40234	1.72014	1.43997	1.07495	2.301	2.36519	2.24903	1.52925	2.13794	1.33438	0.084099
PL	PE(18:0_20:4)	PE	(18:0_20:4)	(18:0)	(20:4)	0	3.67316	3.884	2.02116	2.8023	2.64515	2.71671	4.34323	3.47187	3.42736	3.55675	2.601	2.28074	2.97733	4.70839	4.66055	3.21713	4.3599	4.46912	1.13495	0.285193
PL	PE(18:0_22:6)	PE	(18:0_22:6)	(18:0)	(22:6)	0	0.96188	1.34415	0.622032	0.640798	0.796669	0.673236	1.49633	1.21758	1.02471	1.36051	0.772117	0.509701	0.866769	1.42033	1.70576	1.13143	1.54964	1.44481	1.21617	0.239376
PL	PE(18:0e)	PE	(18:0e)	(18:0e)	0	0	2.17293	2.12877	1.99758	2.21321	2.93887	2.29561	3.05588	2.4234	1.36089	1.64009	2.21118	1.59568	2.12348	1.84868	2.09311	1.74301	2.06334	2.10455	0.781599	0.00726785
PL	PE(18:0p_22:4)	PE	(18:0p_22:4)	(18:0p)	(22:4)	0	1.69162	1.49346	1.63874	1.12474	1.69423	1.15727	1.32923	0.809766	1.05538	1.70317	1.25555	0.901179	1.00449	1.00825	0.983058	0.731821	0.801104	0.722392	0.743493	0.0300208
PL	PE(18:0p_22:6)	PE	(18:0p_22:6)	(18:0p)	(22:6)	0	1.33235	1.39823	1.29268	1.03976	1.51452	0.91599	1.33025	0.840942	0.934247	1.41217	1.14834	0.633238	0.881055	0.827612	0.735156	0.62741	0.782845	0.560145	0.707085	0.00930712
PL	PE(18:1_18:1)	PE	(18:1_18:1)	(18:1)	(18:1)	0	1.59991	1.38847	0.965243	1.29452	0.668248	0.82637	2.47575	0.708932	1.36367	1.26905	1.14852	1.1138	1.32352	1.68934	2.8379	0.843926	1.95478	1.98639	1.25155	0.284818
PL	PE(18:1_18:2)	PE	(18:1_18:2)	(18:1)	(18:2)	0	1.02594	0.953458	0.995621	1.06137	0.449225	0.882798	1.20291	0.83397	0.600111	1.22518	0.969886	0.792605	0.619017	1.23356	1.05526	1.05386	0.791233	1.08241	1.01799	0.878764
PL	PE(18:1_20:4)	PE	(18:1_20:4)	(18:1)	(20:4)	0	1.25135	1.28121	0.726901	1.13914	0.608457	0.774798	2.01211	0.617435	1.18217	0.854092	0.835452	0.777899	1.0133	1.56996	1.41895	0.763127	1.60614	1.70193	1.11497	0.566656
PL	PE(18:1_22:6)	PE	(18:1_22:6)	(18:1)	(22:6)	0	0.49239	0.632673	0.247312	0.341111	0.384845	0.343168	0.92607	0.501305	0.530734	0.467211	0.342651	0.242609	0.409728	0.717856	0.857189	0.514511	0.961929	0.862956	1.22152	0.338431
PL	PE(18:1e_20:4)	PE	(18:1e_20:4)	(18:1e)	(20:4)	0	1.51295	1.32735	1.47122	0.97906	1.50861	1.01198	1.13496	0.700447	0.946077	1.46636	1.12347	0.799235	0.868575	0.870987	0.861674	0.626536	0.692152	0.637664	0.737482	0.0312652
PL	PE(18:1e_22:5)	PE	(18:1e_22:5)	(18:1e)	(22:5)	0	1.44874	1.1739	1.60624	1.30539	1.36839	1.06962	1.3535	0.90071	0.673613	1.16825	1.1795	0.768951	0.967661	0.930192	0.698816	0.635771	0.617685	0.476742	0.634993	0.000621165
PL	PE(18:1p_20:4)	PE	(18:1p_20:4)	(18:1p)	(20:4)	0	0.939466	0.943886	0.968447	0.622643	0.738661	0.692299	1.35513	0.671566	0.459334	1.12313	0.753321	0.516702	0.701578	0.694473	0.640477	0.432054	0.67804	0.549044	0.755691	0.0652136
PL	PE(18:1p_22:6)	PE	(18:1p_22:6)	(18:1p)	(22:6)	0	0.3231	0.389974	0.32993	0.313327	0.486165	0.257533	0.411793	0.173194	0.352648	0.438835	0.352976	0.250737	0.231798	0.343148	0.273579	0.233209	0.29178	0.182546	0.879326	0.348642
PL	PE(18:2_20:4)	PE	(18:2_20:4)	(18:2)	(20:4)	0	0.109327	0.137103	0.0384643	0.0911526	0.0270686	0.0556094	0.268415	0.0673766	0.0807752	0.10507	0.104301	0.0671115	0.035521	0.0977723	0.08288	0.124235	0.100494	0.0773005	0.881501	0.690248
PL	PE(20:0p_22:6)	PE	(20:0p_22:6)	(20:0p)	(22:6)	0	0.287019	0.239587	0.302936	0.205298	0.274583	0.278005	0.27718	0.209649	0.237604	0.208441	0.226814	0.114022	0.197973	0.215323	0.231294	0.15302	0.16428	0.147652	0.731413	0.00176007
PL	PE(20:4e)	PE	(20:4e)	(20:4e)	0	0	1.46177	1.68529	0.879893	2.04933	1.47585	0.740291	1.72988	1.10019	0.717364	1.50859	0.892732	0.874051	1.11573	0.991741	1.21019	1.00604	1.109	1.16983	0.762078	0.0866403
PL	PE(32:6D8)	PE	(32:6D8)	(32:6D8)	0	0	2.7795	5.9741	6.48186	4.31017	5.52588	3.46554	6.22427	2.98109	3.90257	5.88713	3.82406	2.82316	5.56679	3.91079	4.25792	4.10243	8.16645	6.14188	1.02978	0.849965
PL	PE(33:4e)	PE	(33:4e)	(33:4e)	0	0	0.543602	1.00138	1.09351	0.708981	0.973553	0.603674	0.666161	0.512819	0.564311	1.19872	0.767098	0.541465	0.895553	0.623984	0.905889	0.590324	1.01429	0.944014	1.05453	0.70155
PL	PE(34:0)	PE	(34:0)	(34:0)	0	0	0.863674	0.872135	0.885061	0.9411	0.41859	0.808353	0.933994	0.823966	0.4665	1.26645	0.8602	0.681844	0.412993	1.4314	1.29423	1.17738	0.615154	1.2148	1.1512	0.370866
PL	PE(34:1)	PE	(34:1)	(34:1)	0	0	0.0451836	0.0367058	0.0142527	0.171518	0.231136	0.173841	0.151837	0.207435	0.0100095	0.0938971	0.0179845	0.238328	0.0110544	0.039764	0.0419568	0.0195819	0.0920492	0.037594	0.466878	0.084977
PL	PE(34:3D3)	PE	(34:3D3)	(34:3D3)	0	0	0.424111	0.51878	0.322383	0.528113	0.313791	0.567223	0.573444	0.636342	0.362708	0.580014	0.4492	0.368492	0.288857	0.867918	0.786935	0.697042	0.798327	0.843525	1.24464	0.169044
PL	PE(34:3e)	PE	(34:3e)	(34:3e)	0	0	0.207987	0.130239	0.272131	0.207027	0.141516	0.272917	0.515153	0.199461	0.0738886	0.291465	0.158472	0.128149	0.111543	0.252902	0.12743	0.134533	0.176496	0.182602	0.673019	0.125749
PL	PE(35:2D7)	PE	(35:2D7)	(35:2D7)	0	0	0.410764	0.23331	0.210598	0.0395904	0.083344	0.134354	0.510835	0.200401	0.0947362	0.236591	0.109649	0.120617	0.183371	0.553674	1.10527	0.519633	0.957145	0.278481	1.825	0.165957
PL	PE(36:1e)	PE	(36:1e)	(36:1e)	0	0	1.12722	0.80756	1.18681	0.768486	0.794861	0.715292	0.886769	0.485207	0.435385	0.85664	0.606723	0.492021	0.616128	0.570028	0.535817	0.51433	0.461092	0.367451	0.644471	0.00670739
PL	PE(36:2e)	PE	(36:2e)	(36:2e)	0	0	0.398853	0.375359	0.579772	0.460939	0.362063	0.350462	0.653485	0.280583	0.130882	0.401178	0.264165	0.197387	0.290231	0.381734	0.27469	0.229943	0.236259	0.117267	0.583267	0.00508249
PL	PE(36:3e)	PE	(36:3e)	(36:3e)	0	0	0.276567	0.195538	0.347002	0.228713	0.284446	0.28707	0.36865	0.239299	0.165125	0.393557	0.234722	0.179734	0.173122	0.269503	0.214036	0.168126	0.188087	0.187916	0.780836	0.0612095
PL	PE(36:5e)	PE	(36:5e)	(36:5e)	0	0	0.181952	0.272269	0.166136	0.181029	0.194059	0.216191	0.27678	0.236618	0.307759	0.228114	0.142986	0.177033	0.112612	0.136205	0.171192	0.102439	0.232462	0.292077	0.882477	0.368256
PL	PE(37:1D3)	PE	(37:1D3)	(37:1D3)	0	0	3.87548	3.47385	4.77433	2.69564	4.08155	2.87259	3.8618	2.14902	1.5837	4.19155	4.06159	2.21741	3.11887	3.48137	2.57384	2.26613	2.63166	1.94148	0.808158	0.125323
PL	PE(37:1D9)	PE	(37:1D9)	(37:1D9)	0	0	0.999303	1.09118	1.25546	1.18137	1.5235	1.44743	2.44611	1.31927	0.708451	1.12947	1.21057	1.0801	1.10472	1.89003	1.49064	1.06292	1.43187	1.15278	0.870878	0.355133
PL	PE(37:1e)	PE	(37:1e)	(37:1e)	0	0	8.849	8.32021	9.35542	6.63065	10.2535	6.96747	11.5716	4.42451	4.49907	7.11232	7.65734	5.27861	6.72349	5.39399	4.45147	4.19787	6.11899	4.77017	0.67743	0.0124854
PL	PE(38:3)	PE	(38:3)	(38:3)	0	0	0.881176	1.24451	0.568019	0.582559	0.645743	0.607704	1.46937	1.18529	0.930628	1.13082	0.719696	0.484316	0.824856	1.25773	1.62043	1.05513	1.31575	1.25416	1.17962	0.339742
PL	PE(38:3e)	PE	(38:3e)	(38:3e)	0	0	1.85719	2.13226	2.31635	1.71834	1.94015	0.868668	2.02466	1.26227	1.33907	2.06302	1.67938	1.05196	1.48579	1.40834	0.670203	1.10022	1.35925	1.03775	0.747599	0.0518059
PL	PE(38:4)	PE	(38:4)	(38:4)	0	0	0.504272	0.629472	0.238056	0.335483	0.381193	0.327456	0.936552	0.43863	0.528772	0.459749	0.329265	0.2342	0.403783	0.704535	0.762916	0.509738	0.860662	0.759248	1.17177	0.439452
PL	PE(38:4e)	PE	(38:4e)	(38:4e)	0	0	2.6782	5.10465	5.27774	2.95919	6.59372	2.09968	4.15136	2.06424	2.43601	5.32698	3.78001	2.439	3.42864	2.09049	3.5842	1.94299	3.14663	2.83915	0.802207	0.279579
PL	PE(38:5D3)	PE	(38:5D3)	(38:5D3)	0	0	0.242194	0.308325	0.248526	0.299113	0.21261	0.302169	0.466245	0.259973	0.326152	0.298232	0.176023	0.0976198	0.176032	0.383825	0.593255	0.258009	0.646706	0.625126	1.22471	0.359016
PL	PE(39:4D8)	PE	(39:4D8)	(39:4D8)	0	0	6.7497	5.76461	6.73988	5.81729	8.04957	8.82134	11.9785	6.19777	3.54387	6.37101	4.32288	5.49552	5.21622	9.66955	8.1697	5.51497	7.5532	6.92067	0.835382	0.21096
PL	PE(40:3e)	PE	(40:3e)	(40:3e)	0	0	0.322641	0.189453	0.290725	0.220135	0.295146	0.269424	0.215724	0.133092	0.155727	0.18899	0.220111	0.140841	0.175881	0.232505	0.16578	0.140784	0.0538389	0.0545658	0.631717	0.0086153
PL	PE(40:4e)	PE	(40:4e)	(40:4e)	0	0	0.287019	0.239587	0.302936	0.205298	0.274583	0.278005	0.27718	0.209649	0.237604	0.208441	0.226814	0.114022	0.197973	0.215323	0.231294	0.15302	0.16428	0.147652	0.731413	0.00176007
PL	PE(40:5e)	PE	(40:5e)	(40:5e)	0	0	0.144347	0.142283	0.16607	0.105642	0.123958	0.132893	0.202182	0.131717	0.0839068	0.110888	0.0954167	0.0780665	0.111567	0.130834	0.112535	0.0891594	0.103481	0.0789734	0.692602	0.00322753
PL	PE(41:3e)	PE	(41:3e)	(41:3e)	0	0	1.34817	1.79409	1.89292	1.34339	2.23009	1.15824	1.82366	0.882101	0.865598	1.15282	1.38678	0.856255	1.32977	0.755034	0.788458	0.601635	1.03485	0.573237	0.599355	0.0053114
PL	PE(42:6e)	PE	(42:6e)	(42:6e)	0	0	0.276054	0.188933	0.27379	0.218842	0.289873	0.253146	0.20638	0.136159	0.135268	0.166909	0.217434	0.128358	0.175927	0.219494	0.164219	0.135798	0.0505535	0.0387801	0.621857	0.00496714
PL	PE(42:7D8)	PE	(42:7D8)	(42:7D8)	0	0	0.220217	0.136299	1.86588	1.14265	0.824647	0.943727	1.49308	0.107262	0.0646544	0.0922246	1.61617	0.932058	1.57812	1.34032	1.16894	0.266422	0.126799	0.511573	0.914471	0.816799
PL	PI(16:0_18:1)	PI	(16:0_18:1)	(16:0)	(18:1)	0	1.68645	1.63359	1.35443	2.47381	1.61031	1.70598	3.45422	2.14953	0.952348	1.97023	1.51394	1.89886	1.34587	2.20644	2.46852	1.76951	3.18491	2.3053	0.976626	0.882661
PL	PI(16:0_18:2)	PI	(16:0_18:2)	(16:0)	(18:2)	0	3.01846	3.07956	5.27042	4.01588	2.76443	3.70723	4.81813	3.34861	1.63997	4.20256	3.18551	3.22949	2.34887	3.80984	3.95417	3.89083	5.42272	3.68791	0.942536	0.642512
PL	PI(16:0_20:4)	PI	(16:0_20:4)	(16:0)	(20:4)	0	10.653	9.29516	10.7777	14.0288	9.97668	9.88171	18.547	11.3861	7.02844	11.4306	8.72967	10.8279	7.81935	14.0378	14.0143	10.4874	19.3442	12.9045	0.986813	0.922757
PL	PI(17:0_20:4)	PI	(17:0_20:4)	(17:0)	(20:4)	0	0.443274	0.331349	0.408812	0.679163	0.524002	0.529252	0.764694	0.414088	0.323445	0.0991382	0.391545	0.422217	0.326239	0.550811	0.655457	0.275177	0.78302	0.512415	0.847834	0.352279
PL	PI(18:0_18:1)	PI	(18:0_18:1)	(18:0)	(18:1)	0	15.4249	14.1404	19.3469	16.9832	19.6792	14.1533	19.34	12.6955	11.0591	13.4193	13.874	12.3315	11.9517	15.8343	15.9663	10.3899	22.5287	13.181	0.853262	0.120237
PL	PI(18:0_18:2)	PI	(18:0_18:2)	(18:0)	(18:2)	0	5.83715	5.43484	11.1823	6.94934	4.27033	7.99551	6.24704	4.48905	3.66062	7.49677	7.02335	7.214	3.40104	8.41844	6.79223	6.62949	7.93775	4.84282	0.968088	0.832044
PL	PI(18:0_20:3)	PI	(18:0_20:3)	(18:0)	(20:3)	0	2.87636	2.12639	3.09379	3.47965	3.92626	4.20551	4.78433	2.47116	1.62575	2.50947	2.94034	2.15614	1.94205	3.25436	4.11326	2.09588	5.79836	2.5812	0.860923	0.369153
PL	PI(18:0_20:4)	PI	(18:0_20:4)	(18:0)	(20:4)	0	81.2982	74.2086	108.5	90.4154	110.73	74.6301	100.132	64.0139	66.0237	75.7827	75.9489	69.614	63.4884	91.8694	89.2045	55.4931	121.351	71.9863	0.88732	0.261343
PL	PI(18:1_18:1)	PI	(18:1_18:1)	(18:1)	(18:1)	0	0.338729	0.119793	0.0959554	0.846471	0.291934	0.527381	0.971024	0.268431	0.207136	0.144194	0.117945	0.315627	0.0351675	0.544964	0.705615	0.232591	0.510966	0.62447	0.795134	0.528552
PL	PI(36:0)	PI	(36:0)	(36:0)	0	0	0.310783	0.0759776	0.0345223	0.0685848	0.269976	0.406114	0.324741	0.213224	0.0852553	0.0690797	0.268877	0.0685484	0.064278	0.329809	0.0220186	0.144487	0.924616	0.146698	0.997072	0.995012
PL	PS(18:0_20:4)	PS	(18:0_20:4)	(18:0)	(20:4)	0	0.378448	0.945071	0.106343	0.118783	0.368851	0.0441808	0.543666	0.115514	0.287742	0.282531	0.344304	0.0713688	0.448811	0.0365878	0.0894355	0.052552	0.202064	0.247595	0.629715	0.323846
PL	SM(d18:1_24:2)	SM	(d18:1_24:2)	(d18:1)	(24:2)	0	3.78568	3.45066	3.45189	3.71991	5.5888	2.80276	5.49223	2.34311	2.76883	3.85832	3.78655	2.47203	3.31413	3.15757	3.63866	2.19363	3.69539	2.63008	0.822985	0.164833
PL	SM(d33:1)	SM	(d33:1)	(d33:1)	0	0	0.929576	0.88002	0.518063	0.608252	1.01927	0.45279	0.797003	0.496991	0.371273	0.591253	1.03225	0.603212	0.502066	0.38013	0.429389	0.321344	0.587352	0.527593	0.750037	0.0976853
PL	SM(d34:0)	SM	(d34:0)	(d34:0)	0	0	0.343285	0.518999	0.499025	0.353457	0.645132	0.335838	0.192474	0.327722	0.224267	0.468241	0.491727	0.292934	0.420282	0.25087	0.367637	0.204989	0.433277	0.353423	0.872567	0.409443
PL	SM(d34:1)	SM	(d34:1)	(d34:1)	0	0	14.1674	14.4282	18.6885	11.8684	18.8734	11.2836	14.8437	12.2298	10.0413	18.5215	16.3286	11.9272	17.8248	10.9947	12.9583	9.04756	17.0386	13.3208	0.948615	0.622673
PL	SM(d34:2)	SM	(d34:2)	(d34:2)	0	0	2.12353	2.38895	2.08311	2.09328	3.00882	1.91793	6.1817	1.97327	1.82888	1.73397	2.29833	1.433	1.964	2.70019	3.38149	1.90738	4.3875	2.93483	0.902854	0.659704
PL	SM(d35:1)	SM	(d35:1)	(d35:1)	0	0	0.19253	0.239989	0.187443	0.136784	0.292029	0.11256	0.130081	0.106728	0.135384	0.183726	0.24778	0.140327	0.198025	0.0619955	0.111204	0.0540068	0.135873	0.104465	0.785491	0.232193
PL	SM(d36:1)	SM	(d36:1)	(d36:1)	0	0	1.90144	2.54545	2.59794	1.78585	2.98187	1.00445	1.06852	0.906397	1.12929	1.79369	2.08664	1.12059	2.21446	0.930623	0.9519	0.771455	1.34419	1.21737	0.733385	0.158544
PL	SM(d36:2)	SM	(d36:2)	(d36:2)	0	0	0.717947	0.960978	1.12692	0.746716	1.39332	0.576819	0.786426	0.396714	0.909398	0.798142	0.829162	0.469603	0.821684	0.507726	0.673959	0.513261	0.936175	0.52481	0.833174	0.289242
PL	SM(d36:4)	SM	(d36:4)	(d36:4)	0	0	0.2895	0.256474	0.334406	0.244083	0.364898	0.251741	0.125957	0.204957	0.321633	0.350434	0.251028	0.30062	0.263422	0.217733	0.259193	0.204773	0.194716	0.206923	0.992454	0.951108
PL	SM(d36:5)	SM	(d36:5)	(d36:5)	0	0	0.0763735	0.0887778	0.0833614	0.0665011	0.121324	0.0756794	0.167135	0.0325686	0.0431409	0.0271869	0.0736885	0.0464091	0.0642823	0.111417	0.128029	0.0472244	0.13477	0.0536413	0.82031	0.403865
PL	SM(d37:1)	SM	(d37:1)	(d37:1)	0	0	0.0515881	0.0683422	0.0317515	0.0129829	0.0653808	0.00434988	0.0203478	0.014414	0.0071091	0.0275943	0.0294256	0.022312	0.0329726	0.0141112	0.0144971	0.0120232	0.0361162	0.0165777	0.632312	0.219992
PL	SM(d38:1)	SM	(d38:1)	(d38:1)	0	0	0.322624	0.483636	0.355637	0.267726	0.423363	0.307548	0.722135	0.412564	0.237891	0.329215	0.353446	0.253438	0.325915	0.464709	0.493072	0.362268	0.686585	0.55214	0.985345	0.930054
PL	SM(d38:2)	SM	(d38:2)	(d38:2)	0	0	0.119259	0.160777	0.133032	0.10725	0.224604	0.103105	0.25187	0.13236	0.137774	0.140013	0.132901	0.0793401	0.130241	0.129402	0.197397	0.151903	0.135857	0.146686	0.896899	0.47899
PL	SM(d38:7)	SM	(d38:7)	(d38:7)	0	0	0.599258	1.32468	1.44627	0.900899	0.96031	0.435812	1.12388	0.454837	0.632715	1.52195	1.00281	0.486644	1.24687	0.607113	0.808315	0.551982	1.29599	0.918476	1.0017	0.993133
PL	SM(d39:1)	SM	(d39:1)	(d39:1)	0	0	0.100937	0.0791365	0.0399199	0.0811733	0.124702	0.0863798	0.218607	0.0979995	0.0524204	0.06737	0.106623	0.0542718	0.0422766	0.14713	0.15859	0.108663	0.252196	0.192582	1.14097	0.61686
PL	SM(d39:8)	SM	(d39:8)	(d39:8)	0	0	0.0829857	0.153586	0.158853	0.0886566	0.157674	0.00745867	0.169351	0.0367758	0.0732345	0.0234858	0.143572	0.038241	0.203109	0.112148	0.120144	0.12909	0.231102	0.133379	1.12938	0.652768
PL	SM(d40:1)	SM	(d40:1)	(d40:1)	0	0	1.4536	1.75259	1.18013	1.30768	1.83483	1.32452	5.6633	2.43337	1.11533	1.59083	1.49869	0.995379	1.1661	3.97579	3.79273	2.21192	4.86907	3.59594	1.17106	0.609518
PL	SM(d40:2)	SM	(d40:2)	(d40:2)	0	0	0.61053	0.5479	0.624725	0.729739	0.816086	0.617116	2.88536	0.71854	0.425296	0.602503	0.545582	0.688226	0.723094	1.16688	1.92055	0.994478	3.20863	1.61416	1.2598	0.538019
PL	SM(d40:3)	SM	(d40:3)	(d40:3)	0	0	0.160407	0.17683	0.376316	0.232228	0.33164	0.245293	0.482067	0.125575	0.286717	0.350433	0.307863	0.147117	0.19886	0.270739	0.17609	0.143867	0.376927	0.235824	0.936721	0.743558
PL	SM(d41:1)	SM	(d41:1)	(d41:1)	0	0	0.561237	0.465767	0.400368	0.470136	0.917918	0.423535	0.259939	0.274817	0.303372	0.313305	0.48295	0.357745	0.271063	0.304548	0.235411	0.1697	0.226909	0.288245	0.626067	0.0497549
PL	SM(d41:3)	SM	(d41:3)	(d41:3)	0	0	0.0660224	0.0854276	0.060273	0.0365956	0.121174	0.0430408	0.083754	0.0225047	0.10398	0.0506684	0.078616	0.0532111	0.0769195	0.0337282	0.0443343	0.0274154	0.0380476	0.0439868	0.849524	0.484224
PL	SM(d41:8)	SM	(d41:8)	(d41:8)	0	0	0.0213226	0.0307887	0.036323	0.0173305	0.00371454	0.00368767	0.014825	0.0138454	0.00621712	0.0366332	0.012897	0.0100194	0.0164046	0.00357538	0.0176263	0.00218003	0.00955662	0.0130108	0.722633	0.35591
PL	SM(d42:1)	SM	(d42:1)	(d42:1)	0	0	0.47032	0.785728	0.413462	0.503112	0.889954	0.504783	0.928767	1.21363	0.785537	1.02503	0.405152	0.349243	0.510673	1.10055	1.09797	0.616742	1.44899	0.771942	1.13656	0.526865
PL	SM(d42:2)	SM	(d42:2)	(d42:2)	0	0	12.5425	12.2333	7.39032	3.64199	19.4906	8.21696	18.3953	11.186	8.27582	11.9227	7.38138	4.84022	9.80547	6.78567	11.2242	5.43267	10.6713	9.35474	0.736386	0.167886
PL	SM(d42:3)	SM	(d42:3)	(d42:3)	0	0	0.0198959	0.00978382	0.162031	0.0212022	0.0746419	0.0201933	0.0592095	0.0150461	0.0357615	0.0214793	0.0347485	0.102144	0.0230809	0.0238445	0.0277407	0.0219893	0.0206705	0.0213585	0.696995	0.483987
PL	SM(d42:4)	SM	(d42:4)	(d42:4)	0	0	0.0332213	0.0245947	0.0640281	0.0710822	0.00351498	0.00785499	0.293996	0.15486	0.0216871	0.0598722	0.00204818	0.0330986	0.00249814	0.225323	0.20332	0.10094	0.244426	0.251348	1.40189	0.505663
PL	SM(d42:5)	SM	(d42:5)	(d42:5)	0	0	0.375796	0.558231	0.93695	0.507291	1.05638	0.258072	0.241166	0.199128	0.548946	0.56112	0.298813	0.290109	0.526884	0.217314	0.222088	0.156388	0.322922	0.180166	0.64355	0.171582
PL	SM(d42:6)	SM	(d42:6)	(d42:6)	0	0	0.202309	0.217753	0.419435	0.195549	0.561924	0.104663	0.0173967	0.0194349	0.305873	0.245082	0.25392	0.109933	0.286884	0.0181307	0.00628801	0.0342269	0.00335879	0.00913617	0.585728	0.275041
PL	SM(d44:5)	SM	(d44:5)	(d44:5)	0	0	0.593904	0.688579	0.505432	0.868183	1.1995	0.384377	0.970724	0.605369	0.392583	0.558979	0.679802	0.416119	0.583977	0.387692	0.504219	0.2527	0.505725	0.499023	0.657601	0.0368469
PL	SM(d44:6)	SM	(d44:6)	(d44:6)	0	0	0.293046	0.286518	0.273346	0.0723111	0.434694	0.224034	0.446701	0.231155	0.214694	0.236129	0.348985	0.0746562	0.290066	0.258602	0.241858	0.183144	0.295721	0.20869	0.832094	0.348157
PL	SM(t33:1)	SM	(t33:1)	(t33:1)	0	0	0.0179087	0.0396369	0.0293669	0.0481396	0.0736469	0.0199136	0.0568828	0.0181905	0.00423422	0.00395395	0.0485523	0.0289389	0.027089	0.0234978	0.0122837	0.0134537	0.0238587	0.0243782	0.553837	0.0667792
PL	SM(t33:2)	SM	(t33:2)	(t33:2)	0	0	0.0294409	0.0613374	0.0226925	0.0273355	0.0096229	0	0.0263723	0.00416719	0.0294783	0.0261589	0.018971	0.00729917	0.0146939	0.0028086	0.0207209	0.0030897	0.00781938	0.00864306	0.61749	0.273323
PL	SM(t34:1)	SM	(t34:1)	(t34:1)	0	0	0.229316	0.235483	0.202168	0.240115	0.268881	0.203401	0.291178	0.174054	0.111292	0.165579	0.23107	0.155868	0.199938	0.188794	0.241242	0.169568	0.247087	0.206645	0.831436	0.0573958
PL	SM(t36:5)	SM	(t36:5)	(t36:5)	0	0	0.18612	0.255462	0.241978	0.214538	0.205917	0.133596	0.277337	0.147873	0.22405	0.289419	0.188793	0.130132	0.236039	0.156718	0.241366	0.153784	0.351403	0.21173	1.05047	0.709868
PL	SM(t40:7)	SM	(t40:7)	(t40:7)	0	0	1.01743	2.14502	2.17063	1.44558	1.55882	0.818414	1.86424	0.898047	1.10442	2.03068	1.60492	0.926873	1.84926	1.06498	1.4902	0.884969	2.0869	1.62309	0.984466	0.924211
PL	SM(t41:7)	SM	(t41:7)	(t41:7)	0	0	0.0179888	0.0565942	0.0642143	0.0460366	0.0472648	0.00582155	0.0587627	0.0114893	0.0906005	0.0267127	0.00936027	0.0389901	0.0555919	0.0126634	0.00502254	0.0146325	0.0428453	0.0419879	0.878488	0.692989
PL	SPH(d18:0)	SPH	(d18:0)	(d18:0)	0	0	0.036218	0.0523435	0.0166524	0.0308079	0.0135165	0.0039411	0.0103788	0.0134673	0.0320142	0.0994987	0.0165062	0.0192848	0.0205781	0.00674513	0.0130997	0.00618648	0.01195	0.0129316	1.07732	0.871786
PL	SPH(d22:2)	SPH	(d22:2)	(d22:2)	0	0	0.202151	0.206176	0.175627	0.199338	0.223266	0.218269	0.201116	0.20091	0.247511	0.178575	0.179756	0.237575	0.18744	0.20598	0.203575	0.214675	0.197912	0.19118	1.00522	0.906693
PL	SPH(d24:2)	SPH	(d24:2)	(d24:2)	0	0	0.152192	0.0921568	0.167565	0.154325	0.106391	0.162639	0.0810608	0.120774	0.123378	0.0121841	0.119816	0.198256	0.0870295	0.082772	0.0918267	0.0505083	0.0214537	0.0384834	0.636933	0.0436271
PL	SPH(t20:1)	SPH	(t20:1)	(t20:1)	0	0	0.161993	0.22235	0.171602	0.139422	0.182964	0.160656	0.171462	0.166576	0.290408	0.238617	0.145299	0.329786	0.191128	0.197098	0.195241	0.186477	0.149913	0.154665	1.20761	0.116001
PL	TG(16:0_16:0_18:2)	TG	(16:0_16:0_18:2)	(16:0)	(16:0)	(18:2)	0.692991	9.42053	6.87256	10.5552	0.148419	2.6098	0.0495279	1.63498	2.08813	16.6073	0.127134	7.95547	2.30489	7.76276	0.423718	0.188297	0.17915	0.0646984	0.94301	0.922253
PL	TG(16:0_18:1_18:1)	TG	(16:0_18:1_18:1)	(16:0)	(18:1)	(18:1)	19.2277	21.1627	10.3944	10.9506	7.74925	3.79905	22.4874	7.75456	3.51503	17.784	17.1379	15.3051	7.15517	8.7713	19.6189	12.766	13.4505	12.813	0.991576	0.971189
PL	TG(16:0_18:1_18:2)	TG	(16:0_18:1_18:2)	(16:0)	(18:1)	(18:2)	76.2538	92.0356	45.5864	36.1389	25.5252	11.6026	74.732	34.6369	18.4141	72.5135	57.837	40.0861	28.5574	39.5489	79.537	36.2039	48.5584	55.4984	0.961899	0.874167
PL	TG(16:0_18:2_18:2)	TG	(16:0_18:2_18:2)	(16:0)	(18:2)	(18:2)	73.7465	73.2525	39.8171	30.0664	32.9563	9.14414	42.6355	24.7586	22.9382	86.5916	34.1366	28.8721	31.0816	15.7478	74.8376	25.9428	61.4234	45.9722	1.04798	0.860958
PL	TG(18:1_18:1_18:2)	TG	(18:1_18:1_18:2)	(18:1)	(18:1)	(18:2)	0.635451	20.2423	20.4885	0.380767	6.77006	4.40878	10.8971	0.283617	5.05696	35.4332	15.198	0.142901	12.5787	0.361211	22.0624	8.81764	12.0194	17.363	1.61024	0.292995
PL	TG(18:1_18:2_18:2)	TG	(18:1_18:2_18:2)	(18:1)	(18:2)	(18:2)	30.5726	28.1593	36.9937	17.242	11.8446	6.52943	14.4391	22.2027	10.0158	46.1745	28.9343	10.6215	10.6359	9.8947	31.4905	9.45828	18.858	17.1896	0.920439	0.759801
PL	TG(18:1_18:2_20:4)	TG	(18:1_18:2_20:4)	(18:1)	(18:2)	(20:4)	13.6583	20.243	9.69415	4.94026	13.3892	9.28696	19.7983	15.34	7.2869	17.9257	20.9634	7.81478	8.53736	20.0946	20.9345	8.28971	30.2826	18.4433	1.20788	0.381794
PL	TG(18:1_20:4_20:4)	TG	(18:1_20:4_20:4)	(18:1)	(20:4)	(20:4)	18.6114	22.5238	14.8951	7.99075	20.7459	11.7269	21.7443	13.5549	10.5995	24.9442	26.8287	8.73959	13.6549	28.8854	27.3206	16.4414	18.8903	13.1949	1.15029	0.423731
PL	TG(18:2_18:2_18:2)	TG	(18:2_18:2_18:2)	(18:2)	(18:2)	(18:2)	49.1147	42.679	41.8405	17.9959	27.9151	16.2903	37.8398	28.33	18.9783	60.9325	46.0179	14.7539	18.8546	39.6498	70.3269	38.6583	45.7108	36.8189	1.19296	0.388873
PL	TG(18:2_18:2_22:6)	TG	(18:2_18:2_22:6)	(18:2)	(18:2)	(22:6)	21.3031	38.0163	24.6622	7.49198	38.2349	21.7518	31.6891	27.0269	28.5339	64.3725	52.7078	9.93584	21.8387	51.9915	47.0985	30.68	65.1748	29.6509	1.53009	0.0627281
