# Supplementary material for: Altered lipid homeostasis is associated with cerebellar neurodegeneration in SNX14 deficiency
Source: JCI Insight. 2024 Apr 16;9(10):e168594. doi: 10.1172/jci.insight.168594 (PMC11141923; doi:10.1172/jci.insight.168594)
Supplement: Supporting data values [file jciinsight-9-168594-s192.xlsx]

## Sheet: Fig 1A
Normalized expression	WT	HET	KO
	1	0.816951	0.0421991
	1	0.706928	0.0803095

## Sheet: Fig 1B
Percentage of embryos/mice with the indicated genotypes obtained from heterozygous parent mattings
	WT	HET	MUT
>P0	23.08	67.03	9.89
E13-15	25	65.63	9.375
E10	16.67	58.33	25

## Sheet: Fig 1D
Weight (g)
Female Growth Curve
	Genotype	WT																	Het
Week	2		6.1	9.1															5.6	6.1	6.3	6.7	7	8.1	8.2	8.5	8.7	8.9	8.9	9	9.4	9.6
	3		6.6	7.7	8	8.2	8.7	9.5	9.6	10.5	11.1	11.8							5.7	6.8	7.3	7.9	8	8.3	8.7	8.8	8.9	9.7	9.8	10.3	10.4	10.6	10.7	10.9	11.4	11.7	11.8	12	12.1	12.2	12.6	12.8	12.9	14.6
	4		10.1	10.6	10.9	11.5	11.6	11.6	11.7	12.1	12.3	12.5	12.6	13	13.3	13.3	15.4	15.6	9.5	10.4	10.5	10.8	10.9	11.2	11.4	11.5	11.6	11.7	11.8	11.9	11.9	12	12	12.1	12.3	12.3	12.3	12.4	12.6	12.8	12.8	12.9	12.9	13	13.3	13.4	13.5	13.5	13.6
	5		15.5	15.9	16	16.1	17.1	17.3	17.4	17.8	19.3								13.8	14.2	15	15.1	15.2	15.3	15.3	15.3	15.6	15.9	16.1	16.2	16.3	16.6	16.7	16.8	17.1	17.2	17.3	17.4	17.5	17.6	17.9	18.2	18.7	19.2	19.3
	6		15.4	15.6	16	16.6	17	17	19.4	20.1	20.5	20.5							14.2	14.6	15.1	15.6	15.9	16	16.1	16.1	16.2	16.3	16.3	17	17	17	17.2	17.2	17.2	17.2	17.3	17.5	17.6	17.6	17.6	17.7	17.8	17.8	18.1	18.3	18.3	18.4	18.5
	7		15.9	16.5	16.6	17.2	17.7	18	19	19.9	20.8								15.9	16	16.1	16.7	17.2	17.6	17.8	18.1	18.2	18.3	18.3	18.4	18.7	18.8	18.9	19	19.2	19.3	19.8	20	20.3	20.5	20.7	20.8	21.3
	8		16.3	17	17.3	17.3	18.6	18.8	19	20.3	20.4	21	21.1	21.7	21.7				16.9	17	17.2	17.6	17.8	17.9	17.9	18	18.1	18.2	18.2	18.4	18.4	18.4	18.8	18.8	19.1	19.3	19.5	19.7	19.8	19.8	19.8	20	20	20	20.3	20.9	21.2	21.9	22.1
	9		17.4	18	18.1	18.8	20.1	20.6	22.1										15.4	17	17.2	17.6	18	18.1	18.2	18.4	18.6	18.7	18.9	19.2	19.2	19.3	19.4	19.6	20.1	20.4	20.6	21	21.1	21.4	21.5	21.6	21.9
	10		18.4	19.6	21.4	23.1	23.3	23.8											16	17.6	17.9	18	18.9	19.2	19.3	19.3	19.3	19.4	19.6	19.8	20.1	21	21.1	21.5	21.6	21.7	21.8	21.9	22.5	22.5	22.8	23	25.3	25.4
	11		18.8	18.9	19	19.3	21.8	23.9	24.4										18.5	18.6	19	19.2	19.3	19.4	19.5	19.6	20.4	20.8	21.5	22.7	23.4	23.9	23.9	24	26.8
	12		18.9	21.5	23.1	23.5	23.6												17.4	19.2	19.2	19.7	20.4	20.6	21	23.2	23.4	23.8	24.4
Male Growth Curve
	Genotype	WT																		Het
Week	2	5.7	6.5	7.1	7.3	7.4														6.3	7.4	7.6	7.7	7.9	8
	3	8.7	8.8	10.1	10.2	10.5	11.1	11.5	12.3	13										6.9	7.1	7.5	8	8.7	9.8	9.9	10.2	10.7	10.9	11	11	11	11.2	11.6	12.1	12.8	12.8	13.1	13.6	13.8
	4	11.5	11.6	12.1	12.2	13	13.2	13.3	13.7	14.4	14.6	14.8	17.6	17.8	18.8					9.2	10.2	11.5	11.5	11.6	11.6	11.8	11.8	12	12.2	12.5	12.6	12.7	13.1	13.2	13.4	13.6	13.8	14	14.3	15.1	17.3	17.4	17.4	17.5	17.6
	5	15.1	17.1	18.1	19.2	19.4	20.4	21.1	21.2	21.6	21.8	22.1								11.7	14.7	17	17	17.9	18.6	18.9	19.1	19.3	19.5	19.7	20.1	20.2	20.5	20.8	21.7	21.8	21.9	23
	6	17.5	20.1	20.2	20.2	20.4	20.5	20.8	21	21.1	21.1	21.6	21.7	22.7	22.8	22.8	22.9	22.9	23.4	16.6	17.3	18.2	18.7	19.2	19.4	19.5	19.7	19.7	19.8	19.9	20.3	20.4	20.4	20.5	20.6	20.6	20.7	21.2	21.4	21.5	22.2	22.3	22.3	22.4	22.6	22.6	23	23.3	23.8
	7	22	22	22.1	22.1	24.6	25.6													18.8	19	20.2	20.9	22.6	22.7	22.9	23.1	23.4	23.6	23.7	24.3	24.6
	8	19.7	21.8	23	23.1	23.1	23.2	23.7	23.7	24	24.3	24.9	25.2	25.6	26.1					20	20.8	21.9	21.9	22.2	22.5	22.8	23	23.1	23.4	23.8	24	24.2	24.4	24.4	24.4	24.6	24.8	24.9	25.6	26.4	27.2	27.3	28.5	29	30.1	32
	9	21.5	23.1	23.4	25	25.1	27.1	27.1												19.2	19.9	21.1	21.2	21.7	21.8	21.9	22.7	22.8	22.9	24.6	25.1	25.4	25.6	27.8	28.8	29.9	30.9	32.7
	10	24.8	25.6	25.9	26.1	26.2	26.4	26.8	27.4	27.8										19.9	21.8	22.9	23.2	23.2	23.7	23.9	24.2	24.5	24.9	25.4	25.8	25.9	26.1	26.6	27	27.5	28.3	29.5	30.2	31.9	33.4
	11	23.1	24.7	24.8	25.5	26.2	26.3	26.9	27.6											21.7	22.7	23.4	24.4	24.7	25.2	26.3	26.6	27.3	27.3	27.6	27.7	27.7	28.1
	12	26.8	28	30.3																24.8	25	25.7	26.1	26.2	26.4	26.7	27.6	27.6	28	29.6	30.2	31.9	33.8	33.9
[truncated: 28 more columns]

## Sheet: Fig 1G
Percentage of eye abnormalities
genotype	eye issue	total	percentage
WT	0	38	0
Het	2	41	4.87805
Mut	5	29	17.2414

## Sheet: Fig 2A
Catwalk - stand
Fore paw stand (s)												Hind paw stand (s)
WT	KO											WT	KO
0.1695	0.3161											0.1859	0.3712
0.16	0.1933											0.1638	0.2096
0.154	0.1793											0.194	0.2478
0.1238	0.1819											0.1467	0.2585
0.2102	0.2131											0.2227	0.2989
0.2403	0.0867											0.2753	0.0906
0.1688	0.1729											0.173	0.2108
0.2087	0.2487											0.2523	0.3577
0.0982	0.1887											0.1062	0.2549
0.1853	0.1416											0.2209	0.1578
0.1208	0.2055											0.1373	0.2093
0.1877	0.1984											0.1906	0.2035
0.1655	0.2087											0.1702	0.2934
0.2046	0.1832											0.2125	0.2082
0.1813	0.2393											0.1952	0.1975
0.1321	0.1343											0.1681	0.1651
0.1029	0.1782											0.1048	0.1872
0.1695	0.1777											0.1738	0.2034
0.1502												0.219
0.1117												0.1411
0.133												0.1387
0.1354												0.1418
0.1173												0.1304
0.1588												0.1482

## Sheet: Fig 2B
Catwalk - swing
Fore paw swing speed (cm/s)												Hind paw swing speed (cm/s)
WT	KO											WT	KO
54.103	43.837											63.771	54.564
57.566	50.441											61.8	51.688
58.915	46.186											64.999	52.062
61.856	55.231											71.38	60.273
48.049	43.176											59.403	48.814
46.094	85.246											52.062	85.6
54.348	53.941											56.669	57.109
48.402	35.482											59.706	45.706
81.224	36.832											84.507	46.152
55.298	52.9											59.378	52.783
61.832	36.533											69.909	36.946
60.668	43.833											67.639	38.608
52.212	40.367											57.136	51.631
51.292	42.638											56.242	49.74
47.011	39.195											47.761	40.927
61.077	58.216											61.352	64.083
71.744	49.676											76.767	57.56
53.805	73.757											54.998	74.28
54.385												60.736
68.124												69.296
65.729												70.543
69.417												70.374
75.595												78.337
58.958												58.575

## Sheet: Fig 2C
Metz ladder
Average foot slips / trial
	WT													KO
female	2.2	4	4.2	3.6	4.2	2.8	2.8	3.2	3.8	4.4	3.4	2.4		7.8	10.8	4.4	18.6	2.6	17	7.6	5.6	8.2	16.4	5.8	9.4
male	3.2	2.8	4.2	3.4	4.2	6	3.2	6.2	5.6	8.2				15	11.6	12.6	10	8.6	10.4	21

## Sheet: Fig 2D
Rotarod
Latency to fall (sec)
	Females
Trial	WT													KO
1	72	179	52	58	56	129	44	151	146	116	105	108	135	30	18	84	103	65	28	65	50	57	36	38
2	93	254	99	99	82	212	57	204	240	135	141	214	146	98	15	118	87	105	34	108	46	99	100	43
3	158	136	96	196	110	222	60	198	229	139	145	299	163	119	74	88	152	114	68	50	139	110	82	38
4	140	232	85	133	108	218	82	216	258	116	137	300	165	113	75	69	154	64	65	143	65	86	135	16
5	163	300	101	191	132	300	111	254	139	124	101	300	198	83	87	117	106	101	85	165	54	100	117	110
6	234	272	139	179	104	280	84	249	300	196	132	300	186	119	79	130	162	122	55	140	24	119	182	117
7	199	264	113	179	179	285	115	177	286	274	152	300	149	117	63	92	202	81	82	161	25	104	145	82
8	253	300	157	176	181	276	143	300	300	254	124	180	237	104	91	149	221	127	118	57	110	120	166	115
9	239	283	166	224	184	300	149	300	300	231	193	300	272	130	146	141	26	146	84	169	105	91	138	129
	Males
Trial	WT											KO
1	74	42	38	16	57	115	27	40	41	104	74	11	8	41	17	23	37	36
2	101	74	58	33	47	67	63	68	44	114	151	65	43	112	28	62	30	48
3	83	43	28	58	119	152	93	109	79	163	154	60	51	124	69	31	50	13
4	166	114	102	65	139	186	83	87	86	189	182	48	38	141	57	69	67	38
5	149	130	119	77	153	170	127	74	122	211	239	109	49	136	99	74	89	78
6	227	138	131	83	161	258	115	93	92	169	240	144	68	187	103	109	55	96
7	204	173	153	97	152	206	78	89	132	276	236	146	49	230	109	109	70	80
8	144	143	118	122	166	300	115	141	149	266	266	184	54	238	71	73	138	119
9	163	145	146	106	156	300	137	107	158	215	281	123	70	97	141	118	121	139

## Sheet: Fig 2E
Rotarod	Learning Rate
	WT													KO
female	18.5556	11.5556	12.6667	18.4444	14.2222	19	11.6667	16.5556	17.1111	12.7778	9.77778	21.3333	15.2222	11.1111	14.2222	6.33333		9	6.22222	11.5556	6.11111	3.77778	11.3333	10.1111
male	9.88889	11.4444	12	10	11		12.2222	7.44444	13	12.3333				12.4444	6.88889	6.22222	13.7778	10.5556	9.33333	11.4444

## Sheet: Fig 2F
Social Choice
cue exploration time (sec)
	WT																									KO
object	57.1	26.4	32.8	60.8	51.6	62.3	52.1	34	34.2	51.1	59.6	27.6	21.6	24.7	25	21.2	29.2	51.1	43.6	39	18.5	19.4	18.7	40.9		21.7	25.5	68.9	34.9	31.9	59.1	27.5	55.7	86.7	43.7	16.7	50.5	68.7	37.9	69	41.3	42.3
mouse	130.5	151.4	135	93.1	104.4	116.9	111.5	108.1	109.1	60.4	81.2	71.6	141.6	105.9	116.3	131.7	162	108.5	91.8	77	145.1	161.2	189.2	154.4		59.7	86.5	114.2	72.8	73.9	35.6	106.4	57.6	76.1	90.3	136.1	126.6	122.8	113.9	150.9	178	101
cue visits
	WT																									KO
object	41	37	32	58	55	63	34	38	40	60	43	33	17	42	41	24	32	52	38	35	22	30	28	51		29	31	54	37	44	64	21	33	65	43	23	56	81	35	60	47	52
mouse	84	100	88	97	77	93	88	90	65	38	66	65	114	86	83	94	113	89	60	52	150	122	125	80		60	55	69	35	61	33	70	39	75	57	47	59	71	82	88	95	73

[truncated: 23 more sheets: Fig 2G, Fig 3A, Fig 3B, Fig 3D, Fig 3G, Fig 5B, Fig 5D, Fig 5F, Fig 6B, Fig 6E, Fig 6F, Fig 6G, Fig S1C, Fig S2A, Fig S3C, Fig S4A, Fig S4B, Fig S4C, Fig S4E, Fig S6A …]
